# Supplementary material for: Single-nucleus transcriptome analysis reveals transcriptional profiles of circadian clock and pain related genes in human and mouse trigeminal ganglion
Source: Front Neurosci. 2023 May 11;17:1176654. doi: 10.3389/fnins.2023.1176654 (PMC10210144; doi:10.3389/fnins.2023.1176654)
Supplement: Supplementary file 2 [file Table_1.XLSX]

## Sheet: human_pain
This file includes a list of pain genes from the literature expressed in human trigeminal ganglion single nucleus sequencing data, with expression percentages greater than 5% selected as positively expressed genes presented in the table. exp represents relative gene expression and ratio represents the percentage of gene expression in the target cell population.
	celltype	gene	exp	ratio
1	SGCs	ABCC4	0.109628	0.0855948
2	SGCs	ACSL1	0.0841008	0.0621535
3	SGCs	AGPAT1	0.158896	0.126544
4	SGCs	ANO1	0.0756728	0.0607918
5	SGCs	ANXA1	0.132051	0.0948351
6	SGCs	ANXA2	0.717935	0.442467
7	SGCs	APOE	3.09865	0.914211
8	SGCs	APP	1.79081	0.803521
9	SGCs	AQP1	0.160671	0.115456
10	SGCs	AQP4	0.0822415	0.0510651
11	SGCs	ARRB1	0.322594	0.229744
12	SGCs	ATF1	0.115437	0.08968
13	SGCs	ATF6B	0.260895	0.191713
14	SGCs	ATP1A1	0.865713	0.498784
15	SGCs	ATP1B3	0.595188	0.368252
16	SGCs	ATP6V1A	0.269624	0.197063
17	SGCs	ATP6V1B2	0.123542	0.0954187
18	SGCs	ATP6V1G2	0.091017	0.0687676
19	SGCs	BACE1	0.101474	0.0842331
20	SGCs	BACH1	0.212127	0.15553
21	SGCs	BBS1	0.105897	0.0814123
22	SGCs	BBS4	0.137197	0.108647
23	SGCs	BLOC1S6	0.150832	0.118957
24	SGCs	BTG2	0.0895765	0.0629316
25	SGCs	CACNA1A	0.0780219	0.0609863
26	SGCs	CACNA2D1	0.714894	0.427488
27	SGCs	CACNA2D3	0.111545	0.0735337
28	SGCs	CALCA	0.127995	0.0863729
29	SGCs	CALCB	0.130167	0.0907499
30	SGCs	CALCRL	0.109976	0.0831631
31	SGCs	CALM2	1.78368	0.805466
32	SGCs	CASP6	0.0710028	0.0564147
33	SGCs	CAT	0.293616	0.209124
34	SGCs	CCL2	0.217887	0.143079
35	SGCs	CD55	0.165235	0.11176
36	SGCs	CDKN1A	0.0960202	0.0731446
37	SGCs	CHRM3	0.367733	0.240346
38	SGCs	CHUK	0.116928	0.092598
39	SGCs	CLCN6	0.231102	0.17294
40	SGCs	CLOCK	0.390068	0.268359
41	SGCs	COMT	0.255846	0.187628
42	SGCs	CREB1	0.246191	0.181792
43	SGCs	CRIP2	0.200111	0.14804
44	SGCs	CSNK1A1	0.88693	0.524171
45	SGCs	CSNK1E	0.249677	0.185099
46	SGCs	CTSB	0.259559	0.190059
47	SGCs	CTSD	0.663706	0.405797
48	SGCs	CTTN	0.470917	0.316701
49	SGCs	DAB1	0.700994	0.416205
50	SGCs	DBI	0.773471	0.443634
51	SGCs	DDR1	0.145179	0.112732
52	SGCs	DDX24	0.347157	0.239568
53	SGCs	DICER1	0.638669	0.409688
54	SGCs	DISC1	1.22749	0.631262
55	SGCs	DLG2	1.83012	0.79788
56	SGCs	DTNBP1	0.252015	0.184515
57	SGCs	DUSP6	0.309422	0.218169
58	SGCs	EDNRA	0.084958	0.0626398
59	SGCs	EDNRB	0.762392	0.449373
60	SGCs	EFNB1	0.0849903	0.0676977
61	SGCs	EFNB2	0.0825346	0.064877
62	SGCs	EGFL8	0.62677	0.386636
63	SGCs	EGFR	0.143607	0.0855948
64	SGCs	ENPP2	0.214926	0.161366
65	SGCs	EPB41L2	1.55497	0.74555
66	SGCs	EPHB1	0.124615	0.0923062
67	SGCs	EPHX1	0.445996	0.299484
68	SGCs	ERBB2	0.233507	0.174594
69	SGCs	ERBB4	1.1258	0.568524
70	SGCs	ESR2	0.0939723	0.0704212
71	SGCs	ETV1	0.311675	0.220698
72	SGCs	EZR	0.878448	0.512985
73	SGCs	F2RL2	0.0757508	0.064877
74	SGCs	FABP7	1.26032	0.595759
75	SGCs	FGF2	0.447527	0.300749
76	SGCs	FKBP5	2.45298	0.918685
77	SGCs	FLOT1	0.260165	0.190157
78	SGCs	FMR1	0.171601	0.131213
79	SGCs	FOS	0.537543	0.313005
80	SGCs	FSTL1	0.403289	0.274584
81	SGCs	FXYD7	0.214781	0.147067
82	SGCs	FYN	1.39134	0.697014
83	SGCs	GABARAPL1	0.264764	0.184904
84	SGCs	GABBR1	0.269308	0.196771
85	SGCs	GABRB3	0.209523	0.152514
86	SGCs	GADD45A	0.0756298	0.0544694
87	SGCs	GAP43	0.103492	0.0749927
88	SGCs	GBP2	0.272873	0.191032
89	SGCs	GHR	0.0950511	0.0645852
90	SGCs	GJA1	0.568832	0.361443
91	SGCs	GNAO1	0.0771817	0.0584573
92	SGCs	GNAQ	0.998863	0.566385
93	SGCs	GNG5	0.231155	0.171968
94	SGCs	GPX4	0.470043	0.313102
95	SGCs	GRASP	0.092019	0.0729501
96	SGCs	GRIA4	0.255622	0.150861
97	SGCs	GRIN2B	0.299723	0.20533
98	SGCs	GRK4	0.165342	0.120805
99	SGCs	GRK5	0.10224	0.068184
100	SGCs	GRN	0.0938861	0.0749927
101	SGCs	HCN1	0.178856	0.120805
102	SGCs	HDAC4	0.668133	0.419512
103	SGCs	HIF1A	0.359475	0.248711
104	SGCs	HINT1	0.557671	0.355996
105	SGCs	HMGB1	1.10693	0.610641
106	SGCs	HMOX2	0.0944217	0.0714911
107	SGCs	HNRNPD	0.305482	0.218656
108	SGCs	HNRNPU	0.536883	0.35444
109	SGCs	HSP90AB1	0.633858	0.398502
110	SGCs	HSPA8	0.261805	0.189087
111	SGCs	HSPA9	0.307115	0.221963
112	SGCs	HSPB1	0.523309	0.322245
113	SGCs	IFNGR1	0.155759	0.116915
114	SGCs	IFRD1	0.219955	0.164673
115	SGCs	IKBKB	0.215775	0.16049
116	SGCs	IL18	0.0695864	0.0510651
117	SGCs	IL1R1	0.075078	0.0586519
118	SGCs	IL1RAP	0.0790014	0.0595273
119	SGCs	IL6ST	0.489731	0.326622
120	SGCs	ITGA7	0.103383	0.078008
121	SGCs	ITPR1	0.276619	0.200078
122	SGCs	JUN	0.201621	0.142301
123	SGCs	KCNJ3	1.24931	0.631456
124	SGCs	KIF1A	0.227842	0.170606
125	SGCs	KLF6	0.634317	0.401226
126	SGCs	KLF7	0.367901	0.253964
127	SGCs	KLKB1	0.0825617	0.0657524
128	SGCs	KRAS	0.289931	0.208637
129	SGCs	L1CAM	0.165634	0.127322
130	SGCs	LAMA4	0.983548	0.556366
131	SGCs	LEPR	0.413864	0.230522
132	SGCs	LGALS1	1.35693	0.681646
133	SGCs	LPAR1	1.42315	0.703823
134	SGCs	LRP1	0.396929	0.267873
135	SGCs	LYNX1	0.103186	0.0818986
136	SGCs	LYST	0.434004	0.292968
137	SGCs	MAP2K1	0.274937	0.198522
138	SGCs	MAP3K8	0.195381	0.138411
139	SGCs	MAPK1	0.551911	0.364459
140	SGCs	MAPK10	1.10658	0.598677
141	SGCs	MAPK14	0.248267	0.181889
142	SGCs	MAPK3	0.164521	0.128587
143	SGCs	MAPK8	0.408651	0.271958
144	SGCs	MAPK9	0.0835376	0.0672114
145	SGCs	MAPT	0.425709	0.288493
146	SGCs	MDC1	0.0720453	0.0578737
147	SGCs	MECP2	0.377747	0.262815
148	SGCs	MGLL	0.103362	0.0814123
149	SGCs	MIF	0.596883	0.373602
150	SGCs	MMP24	0.168354	0.124988
151	SGCs	MPDZ	0.464948	0.314075
152	SGCs	MPZ	0.864121	0.463865
153	SGCs	MSN	0.280269	0.206206
154	SGCs	MTDH	0.571103	0.372143
155	SGCs	MTHFR	0.128172	0.0993094
156	SGCs	NAV2	1.27104	0.63204
157	SGCs	NBL1	0.143988	0.0960996
158	SGCs	NCAM1	2.44857	0.914113
159	SGCs	NDN	0.101043	0.0826768
160	SGCs	NEDD4L	0.363564	0.253575
161	SGCs	NEFH	0.339924	0.221087
162	SGCs	NF1	0.983474	0.56619
163	SGCs	NFE2L2	0.561129	0.366793
164	SGCs	NFKB1	0.333073	0.234802
165	SGCs	NFKBIA	0.363494	0.247058
166	SGCs	NFKBIZ	0.124697	0.092598
167	SGCs	NGFR	0.1901	0.134131
168	SGCs	NOVA1	0.596181	0.375547
169	SGCs	NOX4	0.149171	0.112343
170	SGCs	NPEPPS	0.557538	0.364361
171	SGCs	NQO1	0.121088	0.0960996
172	SGCs	NR1H2	0.113075	0.092598
173	SGCs	NR2C2	0.255255	0.1886
174	SGCs	NR3C1	0.617307	0.390137
175	SGCs	NR4A1	0.178985	0.132866
176	SGCs	NRG1	0.158031	0.117206
177	SGCs	NTRK2	0.634039	0.394514
178	SGCs	NTRK3	0.441607	0.27439
179	SGCs	OPRK1	0.108297	0.0851085
180	SGCs	P2RX7	0.271273	0.197549
181	SGCs	P2RY12	0.168238	0.128198
182	SGCs	PAWR	0.201664	0.145706
183	SGCs	PBX2	0.0839081	0.0682813
184	SGCs	PCSK6	0.244259	0.181111
185	SGCs	PER1	0.210529	0.149985
186	SGCs	PIK3CA	0.448966	0.299874
187	SGCs	PIK3CB	0.227327	0.167202
188	SGCs	PIP5K1A	0.213563	0.159323
189	SGCs	PIP5K1C	0.0888033	0.0724638
190	SGCs	PLCB1	1.04545	0.562008
191	SGCs	PLCB4	0.610245	0.364459
192	SGCs	PLCG1	0.0849602	0.0625426
193	SGCs	PLCL1	0.172094	0.116915
194	SGCs	PLP1	1.52624	0.703434
195	SGCs	PMP22	1.61521	0.754888
196	SGCs	POR	0.139383	0.107674
197	SGCs	PPARA	0.393677	0.271277
198	SGCs	PPP3CA	1.15341	0.621632
199	SGCs	PPP3CC	0.335322	0.233538
200	SGCs	PPP3R1	0.314736	0.222449
201	SGCs	PRKAA2	0.136475	0.100866
202	SGCs	PRKACA	0.107264	0.0857893
203	SGCs	PRKACB	0.326427	0.227993
204	SGCs	PRKAG2	0.203383	0.135201
205	SGCs	PRKCA	1.63401	0.765198
206	SGCs	PRKCE	0.693219	0.425056
207	SGCs	PRKD1	0.578905	0.363583
208	SGCs	PRKD3	0.348741	0.245015
209	SGCs	PRKG1	0.425751	0.246669
210	SGCs	PRNP	0.610727	0.386733
211	SGCs	PSMB8	0.118487	0.0943488
212	SGCs	PSMB9	0.151692	0.119152
213	SGCs	PTGDS	3.05544	0.971209
214	SGCs	PTN	0.531674	0.33878
215	SGCs	PTPRZ1	1.51057	0.727847
216	SGCs	RAB5A	0.409461	0.283533
217	SGCs	RAD52	0.101188	0.0787861
218	SGCs	RAP1A	0.46986	0.315534
219	SGCs	RELA	0.0645343	0.0532049
220	SGCs	RELN	0.501274	0.316701
221	SGCs	RGS9	0.113742	0.0883183
222	SGCs	RING1	0.092047	0.0712966
223	SGCs	RNF5	0.0913066	0.0753818
224	SGCs	RPS18	1.444	0.711215
225	SGCs	RPS6KA3	0.239076	0.173524
226	SGCs	RTN4	0.869333	0.516195
227	SGCs	RUNX1	0.306348	0.211653
228	SGCs	RUNX2	0.348999	0.240249
229	SGCs	RXRB	0.0750294	0.0583601
230	SGCs	S100A10	1.32908	0.673573
231	SGCs	S100B	2.02709	0.782414
232	SGCs	SCN8A	0.0791475	0.0642934
233	SGCs	SCN9A	1.02107	0.564828
234	SGCs	SEMA6A	0.256369	0.188017
235	SGCs	SET	0.410104	0.278183
236	SGCs	SGK1	0.091505	0.0671141
237	SGCs	SHC1	0.0690353	0.0547612
238	SGCs	SHISA9	1.10188	0.561716
239	SGCs	SLC12A2	0.264611	0.185099
240	SGCs	SLC12A6	0.200323	0.149207
241	SGCs	SLC1A3	0.260783	0.153292
242	SGCs	SLC39A7	0.0632515	0.0525241
243	SGCs	SOD2	0.430961	0.282755
244	SGCs	SPARC	1.21406	0.605972
245	SGCs	SPHK2	0.0750908	0.0598191
246	SGCs	SPP1	0.51063	0.32137
247	SGCs	SPTLC1	0.215252	0.161657
248	SGCs	SRD5A1	0.0679676	0.0567065
249	SGCs	STARD13	1.84404	0.806634
250	SGCs	STAU1	0.233171	0.173621
251	SGCs	STAU2	0.556033	0.361443
252	SGCs	STK39	0.343003	0.233927
253	SGCs	SYN2	0.100843	0.0772298
254	SGCs	TAC1	0.0937102	0.0628344
255	SGCs	TAP1	0.104056	0.0833577
256	SGCs	TAP2	0.106428	0.0849139
257	SGCs	TGFB1	0.0783504	0.0577765
258	SGCs	THBS4	0.164578	0.127809
259	SGCs	TLR4	0.275225	0.200078
260	SGCs	TMSB10	2.29845	0.919852
261	SGCs	TMSB4X	2.56571	0.946503
262	SGCs	TNFRSF1A	0.30867	0.225464
263	SGCs	TNFRSF1B	0.114208	0.0931816
264	SGCs	TRIM26	0.0781881	0.063807
265	SGCs	TRPM3	1.65968	0.75411
266	SGCs	TRPV1	0.0749671	0.0593327
267	SGCs	TUBB6	0.146946	0.114872
268	SGCs	UCHL1	0.746816	0.450637
269	SGCs	VEGFA	0.120377	0.0903609
270	SGCs	VPS4A	0.126601	0.100866
271	SGCs	VPS4B	0.166064	0.128295
272	SGCs	VPS52	0.0752983	0.0596246
273	SGCs	WNK1	0.468938	0.31709
274	SGCs	YWHAZ	0.50935	0.335668
275	SGCs	YY1	0.274129	0.200078
276	SGCs	ZEB2	1.17984	0.61424
277	SGCs	ZFAND5	0.510221	0.330707
278	SGCs	ZFAND6	0.655761	0.415816
279	SGCs	ATP2B1	0.215723	0.15835
280	Neurons	ABCC4	0.166051	0.253944
281	Neurons	ACE	0.0389361	0.0814585
282	Neurons	ACHE	0.678524	0.563227
283	Neurons	ACSL1	0.292493	0.371347
284	Neurons	ADAM11	0.517723	0.451771
285	Neurons	ADCY1	0.255097	0.29894
286	Neurons	ADCY5	0.233877	0.332299
287	Neurons	ADCY7	0.272485	0.281355
288	Neurons	ADCY8	0.0504107	0.0742177
289	Neurons	ADCYAP1	0.377573	0.322989
290	Neurons	ADORA1	0.126625	0.203258
291	Neurons	ADRA2A	0.034564	0.059219
292	Neurons	ADRA2C	0.0576424	0.11068
293	Neurons	AGPAT1	0.391598	0.4391
294	Neurons	AGT	0.323675	0.306439
295	Neurons	ANXA1	0.0737442	0.0786139
296	Neurons	ANXA2	1.33076	0.789501
297	Neurons	APOE	0.422298	0.395138
298	Neurons	APP	1.386	0.794156
299	Neurons	AQP1	0.644772	0.406517
300	Neurons	ARL5B	0.103536	0.193173
301	Neurons	ARRB1	0.771104	0.594259
302	Neurons	ARRB2	0.234856	0.33204
303	Neurons	ASIC3	0.215271	0.260409
304	Neurons	ATF1	0.0609848	0.11999
305	Neurons	ATF3	0.0535297	0.0801655
306	Neurons	ATF6B	0.203014	0.314973
307	Neurons	ATP1A1	1.85791	0.854409
308	Neurons	ATP1B3	0.596454	0.551849
309	Neurons	ATP6V1A	1.51145	0.804758
310	Neurons	ATP6V1B2	0.997476	0.667701
311	Neurons	ATP6V1G2	1.10671	0.700026
312	Neurons	BACE1	0.373257	0.446082
313	Neurons	BACH1	0.192771	0.277993
314	Neurons	BAMBI	0.0284328	0.0568916
315	Neurons	BBS1	0.133946	0.231963
316	Neurons	BBS4	0.128823	0.223688
317	Neurons	BDKRB2	0.0770593	0.144815
318	Neurons	BDNF	0.0490373	0.0881821
319	Neurons	BLOC1S6	0.473068	0.493147
320	Neurons	BTG2	0.0502658	0.0705974
321	Neurons	CACNA1A	0.68839	0.523662
322	Neurons	CACNA1B	0.832515	0.558314
323	Neurons	CACNA1H	0.172775	0.184898
324	Neurons	CACNA2D1	1.26604	0.692527
325	Neurons	CACNA2D2	0.192484	0.295319
326	Neurons	CACNA2D3	0.684875	0.504525
327	Neurons	CACNB3	0.561898	0.531161
328	Neurons	CACNG2	0.0847479	0.124386
329	Neurons	CALB1	0.0697588	0.0755107
330	Neurons	CALCA	0.861408	0.448927
331	Neurons	CALCB	1.06866	0.535557
332	Neurons	CALCRL	0.0373815	0.0623222
333	Neurons	CALM2	2.70566	0.936126
334	Neurons	CAMK1	0.0608175	0.12361
335	Neurons	CAMK2A	0.758031	0.548229
336	Neurons	CAMK2B	0.28731	0.35609
337	Neurons	CAMK4	0.167181	0.18257
338	Neurons	CASP6	0.0324039	0.0636152
339	Neurons	CAT	0.0578813	0.0982674
340	Neurons	CCDC68	0.15016	0.217998
341	Neurons	CCHCR1	0.045794	0.0961986
342	Neurons	CCK	0.079135	0.0718904
343	Neurons	CD274	0.023134	0.0504267
344	Neurons	CD55	0.531928	0.504008
345	Neurons	CDK5	0.22672	0.314714
346	Neurons	CDK5R1	0.384114	0.432118
347	Neurons	CDKN1A	0.0320465	0.0519783
348	Neurons	CHRM2	0.0387542	0.0636152
349	Neurons	CHRNA6	0.0595326	0.103181
350	Neurons	CHRNA7	0.0629487	0.0995604
351	Neurons	CHRNB2	0.225406	0.309284
352	Neurons	CHUK	0.102076	0.198604
353	Neurons	CLCN6	0.488856	0.494182
354	Neurons	CLOCK	0.261299	0.353763
355	Neurons	CNR1	0.149604	0.184639
356	Neurons	COMT	0.187026	0.275149
357	Neurons	CPNE6	1.009	0.623481
358	Neurons	CREB1	0.210914	0.313938
359	Neurons	CRIP2	0.949584	0.667184
360	Neurons	CSK	0.133846	0.227825
361	Neurons	CSNK1A1	1.38858	0.800362
362	Neurons	CSNK1E	0.313097	0.40031
363	Neurons	CTSB	1.3834	0.777605
364	Neurons	CTSD	1.98139	0.859322
365	Neurons	CTSS	0.0444621	0.0876649
366	Neurons	CTTN	0.698354	0.598138
367	Neurons	CX3CL1	0.119727	0.204551
368	Neurons	CYP2E1	0.0395532	0.0881821
369	Neurons	DAB1	0.231375	0.290147
370	Neurons	DBI	0.482748	0.468839
371	Neurons	DDR1	0.0542155	0.0928368
372	Neurons	DDX24	0.735199	0.607965
373	Neurons	DHX16	0.0389248	0.0755107
374	Neurons	DICER1	0.38139	0.44091
375	Neurons	DISC1	0.116471	0.152056
376	Neurons	DLG2	0.893342	0.57564
377	Neurons	DLG4	0.344336	0.40962
378	Neurons	DTNBP1	0.210933	0.298681
379	Neurons	ECE2	0.386301	0.416602
380	Neurons	EDNRA	0.290182	0.283682
381	Neurons	EFNB1	0.0383323	0.0778381
382	Neurons	EFNB2	0.167064	0.232739
383	Neurons	EGF	0.0400878	0.0850789
384	Neurons	EGFL8	0.0370212	0.0680114
385	Neurons	EGFR	0.0918111	0.140419
386	Neurons	EPB41L2	0.156794	0.163176
387	Neurons	EPHB1	0.156453	0.221619
388	Neurons	EPHB2	0.0360744	0.0778381
389	Neurons	EPHB6	0.100061	0.1624
390	Neurons	EPHX1	0.425934	0.455392
391	Neurons	EPHX2	0.0947012	0.179726
392	Neurons	ERBB4	0.226114	0.21593
393	Neurons	ESR2	0.0741822	0.128523
394	Neurons	ETV1	0.191285	0.225756
395	Neurons	EZR	0.582847	0.522886
396	Neurons	FAAH	0.069338	0.12723
397	Neurons	FABP7	0.123555	0.1549
398	Neurons	FKBP5	0.353084	0.330747
399	Neurons	FLOT1	0.835051	0.654771
400	Neurons	FLRT3	0.170071	0.247479
401	Neurons	FMR1	0.255452	0.358159
402	Neurons	FOS	0.104496	0.126713
403	Neurons	FRMPD4	0.379526	0.282389
404	Neurons	FSTL1	0.38044	0.305922
405	Neurons	FXYD7	1.44507	0.676752
406	Neurons	FYN	0.345615	0.40781
407	Neurons	GABARAPL1	1.38172	0.786915
408	Neurons	GABBR1	0.714675	0.576933
409	Neurons	GABBR2	0.818413	0.61262
410	Neurons	GABRA2	0.510912	0.496768
411	Neurons	GABRB3	0.588472	0.528834
412	Neurons	GABRG2	0.751283	0.592449
413	Neurons	GABRG3	0.264506	0.259633
414	Neurons	GADD45A	0.178137	0.256271
415	Neurons	GAL	0.259916	0.20481
416	Neurons	GAP43	0.931893	0.541246
417	Neurons	GCH1	0.0867942	0.158004
418	Neurons	GFRA2	0.118029	0.110163
419	Neurons	GHR	0.164534	0.226532
420	Neurons	GLA	0.0490083	0.0995604
421	Neurons	GLRA3	0.0365682	0.0662012
422	Neurons	GLRA4	0.0577786	0.0786139
423	Neurons	GLRB	0.218175	0.315749
424	Neurons	GNAO1	1.20822	0.731833
425	Neurons	GNAQ	1.54666	0.806568
426	Neurons	GNAZ	0.602479	0.534781
427	Neurons	GNG5	0.0919985	0.149728
428	Neurons	GPX4	1.19311	0.734937
429	Neurons	GRIA1	0.0453695	0.065684
430	Neurons	GRIA2	0.350674	0.370313
431	Neurons	GRIA3	0.32887	0.376261
432	Neurons	GRIA4	0.509977	0.426687
433	Neurons	GRIK1	0.211853	0.246703
434	Neurons	GRIN1	0.656852	0.578226
435	Neurons	GRIN2A	0.0384993	0.0780967
436	Neurons	GRIN3A	0.042365	0.0837859
437	Neurons	GRK4	0.229658	0.323507
438	Neurons	GRK5	0.257651	0.324282
439	Neurons	GRK6	0.142958	0.236359
440	Neurons	GRM4	0.246682	0.325058
441	Neurons	GRN	0.108027	0.18826
442	Neurons	GTF2H4	0.0532287	0.0925782
443	Neurons	HCN1	1.10828	0.677011
444	Neurons	HCN2	0.444862	0.395397
445	Neurons	HDAC4	0.220046	0.311094
446	Neurons	HIF1A	0.658907	0.568141
447	Neurons	HINT1	1.75887	0.847427
448	Neurons	HMGB1	1.01814	0.717869
449	Neurons	HMOX2	0.365453	0.425394
450	Neurons	HNRNPD	0.209838	0.314197
451	Neurons	HNRNPU	0.578548	0.546677
452	Neurons	HRH1	0.145971	0.139902
453	Neurons	HRH3	0.0266798	0.0581846
454	Neurons	HSP90AB1	2.10256	0.892164
455	Neurons	HSPA8	1.28884	0.752521
456	Neurons	HSPA9	0.764314	0.626067
457	Neurons	HSPB1	0.85265	0.628136
458	Neurons	HTR3A	0.173903	0.130075
459	Neurons	ICA1	0.247654	0.343677
460	Neurons	IER3	0.0799085	0.144039
461	Neurons	IFNGR1	0.201715	0.288337
462	Neurons	IFRD1	0.0870656	0.147918
463	Neurons	IKBKB	0.0723497	0.142746
464	Neurons	IKBKE	0.0238554	0.0543057
465	Neurons	IL18	0.0557479	0.0796483
466	Neurons	IL1RAP	0.0500008	0.0824929
467	Neurons	IL21R	0.0405142	0.0739591
468	Neurons	IL31RA	0.236626	0.1955
469	Neurons	IL33	0.0866776	0.14947
470	Neurons	IL6ST	1.18218	0.724334
471	Neurons	ITGA7	0.480544	0.467804
472	Neurons	ITPR1	0.121317	0.192139
473	Neurons	JUN	0.404741	0.439359
474	Neurons	KCNA1	0.775753	0.491078
475	Neurons	KCNA2	0.61757	0.528317
476	Neurons	KCND2	0.0680332	0.0749935
477	Neurons	KCNIP3	0.435553	0.450996
478	Neurons	KCNJ3	0.390573	0.419705
479	Neurons	KCNJ6	0.0391987	0.0793897
480	Neurons	KCNJ9	0.0388749	0.0734419
481	Neurons	KCNK10	0.0822929	0.159555
482	Neurons	KCNK2	0.0600392	0.101112
483	Neurons	KCNK3	0.344296	0.368503
484	Neurons	KCNK9	0.0871797	0.162658
485	Neurons	KCNQ2	0.256751	0.314456
486	Neurons	KCNS1	0.147331	0.163176
487	Neurons	KCNT1	0.283239	0.362555
488	Neurons	KCTD17	0.386403	0.432118
489	Neurons	KIF1A	1.54523	0.807861
490	Neurons	KIT	0.0712853	0.0594776
491	Neurons	KLF6	0.459697	0.459529
492	Neurons	KLF7	0.693312	0.57926
493	Neurons	KLKB1	0.0493561	0.107577
494	Neurons	KRAS	0.342743	0.410913
495	Neurons	L1CAM	1.08047	0.697957
496	Neurons	LAMA4	0.133635	0.184898
497	Neurons	LEPR	0.272302	0.320921
498	Neurons	LGALS1	2.47292	0.925006
499	Neurons	LPAR1	0.0698695	0.0848203
500	Neurons	LPAR3	0.564264	0.44841
501	Neurons	LRP1	0.136606	0.192656
502	Neurons	LXN	0.158828	0.216447
503	Neurons	LYNX1	1.06918	0.675976
504	Neurons	LYST	0.373125	0.418929
505	Neurons	MAOA	0.14874	0.214378
506	Neurons	MAOB	0.478287	0.471683
507	Neurons	MAP2K1	0.686997	0.577709
508	Neurons	MAP2K3	0.114365	0.199897
509	Neurons	MAP3K8	0.0707469	0.101112
510	Neurons	MAPK1	0.932509	0.667442
511	Neurons	MAPK10	1.30436	0.757176
512	Neurons	MAPK11	0.260404	0.353245
513	Neurons	MAPK14	0.242832	0.339798
514	Neurons	MAPK3	1.36849	0.762607
515	Neurons	MAPK8	0.411469	0.455133
516	Neurons	MAPK9	0.364857	0.43367
517	Neurons	MAPT	1.059	0.703129
518	Neurons	MC1R	0.0273779	0.0677528
519	Neurons	MCF2L	0.302731	0.384794
520	Neurons	MDC1	0.0852217	0.155159
521	Neurons	MECP2	0.474657	0.501939
522	Neurons	MGLL	0.420596	0.434187
523	Neurons	MIF	1.40854	0.793638
524	Neurons	MME	0.0481155	0.065684
525	Neurons	MMP24	0.20541	0.308508
526	Neurons	MPDZ	0.217274	0.315231
527	Neurons	MPZ	0.159278	0.18257
528	Neurons	MRGPRE	1.20695	0.71037
529	Neurons	MSN	0.617356	0.548487
530	Neurons	MTDH	0.694634	0.596845
531	Neurons	MTHFR	0.136109	0.23067
532	Neurons	NAV2	0.234574	0.282389
533	Neurons	NBL1	0.806497	0.595552
534	Neurons	NCAM1	0.956121	0.641065
535	Neurons	NDN	0.335048	0.403672
536	Neurons	NEDD4L	0.902856	0.623481
537	Neurons	NEFH	2.92557	0.917507
538	Neurons	NF1	0.71283	0.582364
539	Neurons	NFE2L2	0.336108	0.414016
540	Neurons	NFIL3	0.0318833	0.0620636
541	Neurons	NFKB1	0.122199	0.20481
542	Neurons	NFKBIA	0.132985	0.198086
543	Neurons	NFKBIL1	0.064993	0.127748
544	Neurons	NFKBIZ	0.494327	0.497285
545	Neurons	NGF	0.0639926	0.104215
546	Neurons	NGFR	1.50639	0.743988
547	Neurons	NLGN2	0.133423	0.228084
548	Neurons	NOS1	0.301822	0.23429
549	Neurons	NOS2	0.0282336	0.0558573
550	Neurons	NOTCH4	0.0839615	0.16421
551	Neurons	NOVA1	0.369419	0.424619
552	Neurons	NPB	0.034719	0.0646496
553	Neurons	NPEPPS	0.812557	0.647789
554	Neurons	NPTX1	0.600352	0.485131
555	Neurons	NPY1R	0.0590994	0.113783
556	Neurons	NQO1	0.0830177	0.142488
557	Neurons	NR1H2	0.265521	0.3579
558	Neurons	NR2C2	0.254708	0.357124
559	Neurons	NR2F6	0.217447	0.318335
560	Neurons	NR3C1	0.208541	0.2842
561	Neurons	NR4A1	0.0429895	0.0633566
562	Neurons	NRG1	1.61571	0.790535
563	Neurons	NT5E	0.0509944	0.0982674
564	Neurons	NTRK1	0.45643	0.334885
565	Neurons	NTRK2	0.627485	0.433928
566	Neurons	NTRK3	0.638184	0.402638
567	Neurons	OPRD1	0.0823398	0.148953
568	Neurons	OPRL1	0.0388009	0.0775795
569	Neurons	OPRM1	0.445697	0.340057
570	Neurons	P2RX3	0.287403	0.257305
571	Neurons	P2RX4	0.0366023	0.0799069
572	Neurons	P2RX5	0.0789638	0.131109
573	Neurons	P2RX7	0.0570336	0.108353
574	Neurons	P2RY1	0.294763	0.215671
575	Neurons	PACSIN1	0.221742	0.314197
576	Neurons	PAWR	0.0689981	0.109904
577	Neurons	PBX2	0.122788	0.215671
578	Neurons	PCSK2	1.01256	0.683217
579	Neurons	PCSK6	0.12715	0.18076
580	Neurons	PER1	0.0883824	0.140419
581	Neurons	PER2	0.0407755	0.0744763
582	Neurons	PICK1	0.112523	0.192656
583	Neurons	PIK3CA	0.565742	0.539178
584	Neurons	PIK3CB	0.394457	0.452547
585	Neurons	PIP5K1A	0.157795	0.253168
586	Neurons	PIP5K1B	0.27348	0.335661
587	Neurons	PIP5K1C	0.414164	0.459788
588	Neurons	PIRT	1.02858	0.652961
589	Neurons	PLCB1	0.427546	0.381691
590	Neurons	PLCB3	0.157682	0.207396
591	Neurons	PLCB4	0.236908	0.28782
592	Neurons	PLCG1	0.105858	0.186967
593	Neurons	PLCL1	0.139329	0.197828
594	Neurons	PLP1	0.0960062	0.101629
595	Neurons	PMP22	0.817643	0.638221
596	Neurons	POMC	0.036379	0.0667184
597	Neurons	POR	0.141333	0.234807
598	Neurons	PPARA	0.0706904	0.128782
599	Neurons	PPARG	0.0401481	0.0770623
600	Neurons	PPP1R9B	0.202867	0.290406
601	Neurons	PPP3CA	1.6441	0.824412
602	Neurons	PPP3CC	0.290003	0.369279
603	Neurons	PPP3R1	0.582641	0.547194
604	Neurons	PPT2	0.0483481	0.0993018
605	Neurons	PRKAA2	0.449748	0.485648
606	Neurons	PRKACA	0.594122	0.537885
607	Neurons	PRKACB	0.552307	0.526506
608	Neurons	PRKAG2	0.540651	0.526506
609	Neurons	PRKAR1B	1.1072	0.722007
610	Neurons	PRKCA	0.682484	0.514869
611	Neurons	PRKCB	0.569911	0.439876
612	Neurons	PRKCD	0.127719	0.193432
613	Neurons	PRKCE	0.944249	0.650634
614	Neurons	PRKCG	0.030386	0.059219
615	Neurons	PRKD1	0.29224	0.320403
616	Neurons	PRKD3	0.097901	0.163693
617	Neurons	PRKG1	1.53343	0.685286
618	Neurons	PRLR	0.0546466	0.107836
619	Neurons	PRNP	1.80555	0.819757
620	Neurons	PRRT1	0.0552668	0.109129
621	Neurons	PSMB8	0.149611	0.23067
622	Neurons	PTGDR	0.0884526	0.117921
623	Neurons	PTGDS	1.44762	0.855702
624	Neurons	PTGER2	0.0349108	0.0620636
625	Neurons	PTGER3	0.274835	0.197311
626	Neurons	PTGER4	0.141831	0.230928
627	Neurons	PTGES	0.161991	0.23429
628	Neurons	PTGFR	0.103152	0.141195
629	Neurons	PTGIR	0.122848	0.153349
630	Neurons	PTN	0.162827	0.214895
631	Neurons	PTPRZ1	0.0661639	0.0739591
632	Neurons	RAB5A	0.425789	0.468063
633	Neurons	RABGGTA	0.0970989	0.173778
634	Neurons	RAD52	0.0650552	0.126455
635	Neurons	RAP1A	0.333822	0.406517
636	Neurons	RASD2	0.0794417	0.141453
637	Neurons	RELA	0.0483651	0.104474
638	Neurons	RELN	0.137126	0.144557
639	Neurons	RET	0.803356	0.581071
640	Neurons	RGS2	0.0796422	0.120765
641	Neurons	RGS4	0.529534	0.309025
642	Neurons	RGS9	0.285565	0.292475
643	Neurons	RING1	0.154162	0.247737
644	Neurons	RNF5	0.182889	0.278252
645	Neurons	RPS18	1.40378	0.813292
646	Neurons	RPS6KA3	0.503416	0.502715
647	Neurons	RTN4	2.49566	0.941298
648	Neurons	RUNX1	0.447381	0.38557
649	Neurons	RUNX2	0.1059	0.158521
650	Neurons	RUNX3	0.0495517	0.0623222
651	Neurons	RXRB	0.183912	0.292992
652	Neurons	S100A10	2.80825	0.94466
653	Neurons	S100B	1.60641	0.725369
654	Neurons	S1PR3	0.116674	0.173261
655	Neurons	SCG3	0.326689	0.3985
656	Neurons	SCN10A	0.620172	0.395656
657	Neurons	SCN11A	0.735457	0.432635
658	Neurons	SCN1A	0.63302	0.436514
659	Neurons	SCN2A	0.293525	0.359452
660	Neurons	SCN2B	0.437469	0.416085
661	Neurons	SCN3A	0.133216	0.189553
662	Neurons	SCN5A	0.0916318	0.132661
663	Neurons	SCN8A	0.601206	0.53323
664	Neurons	SCN9A	1.38157	0.767261
665	Neurons	SEMA6A	0.0709563	0.104991
666	Neurons	SESN2	0.0734371	0.137057
667	Neurons	SET	0.780152	0.602793
668	Neurons	SGK1	0.248189	0.275149
669	Neurons	SHC1	0.218243	0.311611
670	Neurons	SHISA9	0.0426449	0.0700802
671	Neurons	SIGMAR1	0.143403	0.244117
672	Neurons	SLC12A2	0.552521	0.51099
673	Neurons	SLC12A6	0.275177	0.37445
674	Neurons	SLC15A2	0.0327507	0.0680114
675	Neurons	SLC17A6	0.638699	0.533488
676	Neurons	SLC17A7	0.403208	0.37264
677	Neurons	SLC18A2	0.076391	0.143005
678	Neurons	SLC1A3	0.169985	0.141971
679	Neurons	SLC29A1	0.0812766	0.160331
680	Neurons	SLC39A7	0.139627	0.235325
681	Neurons	SLC6A11	0.022727	0.0545643
682	Neurons	SLC6A13	0.0501379	0.0806827
683	Neurons	SOD2	0.842102	0.633307
684	Neurons	SOX11	0.303705	0.325575
685	Neurons	SPARC	0.1069	0.133178
686	Neurons	SPHK2	0.339908	0.418671
687	Neurons	SPP1	0.535243	0.379881
688	Neurons	SPTLC1	0.300071	0.392811
689	Neurons	SRD5A1	0.412186	0.454357
690	Neurons	SRR	0.0362151	0.0747349
691	Neurons	ST8SIA1	0.655618	0.547194
692	Neurons	STARD13	0.249967	0.295319
693	Neurons	STAU1	0.427136	0.472976
694	Neurons	STAU2	0.827027	0.635118
695	Neurons	STK39	0.78239	0.626843
696	Neurons	STMN4	0.481574	0.479959
697	Neurons	STX1A	0.2048	0.282389
698	Neurons	SYN2	0.838955	0.634083
699	Neurons	SYNPR	0.305731	0.293768
700	Neurons	TAC1	0.611134	0.283682
701	Neurons	TAP1	0.0877507	0.1624
702	Neurons	TAP2	0.151926	0.254461
703	Neurons	TCF19	0.0313292	0.06827
704	Neurons	TGFB1	0.0485312	0.0793897
705	Neurons	THBS4	0.0323926	0.0700802
706	Neurons	TMSB10	3.35531	0.98526
707	Neurons	TMSB4X	3.79937	0.99069
708	Neurons	TNFRSF1A	0.127564	0.207137
709	Neurons	TPH2	0.119445	0.186967
710	Neurons	TRIM26	0.139888	0.236618
711	Neurons	TRPA1	0.35214	0.237393
712	Neurons	TRPC3	0.215249	0.225756
713	Neurons	TRPM2	0.159379	0.258598
714	Neurons	TRPM3	0.841716	0.531161
715	Neurons	TRPM8	0.120052	0.116628
716	Neurons	TRPV1	0.434851	0.354538
717	Neurons	TRPV2	0.195866	0.293509
718	Neurons	TUBA4A	0.543036	0.518748
719	Neurons	TUBB6	0.0761843	0.113266
720	Neurons	UCHL1	2.64687	0.962762
721	Neurons	UCP2	0.0606296	0.0977502
722	Neurons	VARS2	0.0414624	0.0817171
723	Neurons	VEGFA	0.0558564	0.0982674
724	Neurons	VPS4A	0.386862	0.447634
725	Neurons	VPS4B	0.386449	0.4391
726	Neurons	VPS52	0.130623	0.234807
727	Neurons	WNK1	0.935972	0.679597
728	Neurons	YWHAZ	1.82494	0.861133
729	Neurons	YY1	0.456601	0.48151
730	Neurons	ZEB2	0.316823	0.318852
731	Neurons	ZFAND5	1.01004	0.682183
732	Neurons	ZFAND6	0.361504	0.432894
733	Neurons	ATP2B1	0.649224	0.554176
734	Fibro	ABCC4	0.0902038	0.0630499
735	Fibro	ACSL1	0.232759	0.138441
736	Fibro	ADCY5	0.205304	0.143878
737	Fibro	ADCY7	0.152993	0.109665
738	Fibro	ADORA2B	0.0871932	0.0689761
739	Fibro	AGPAT1	0.110924	0.0891984
740	Fibro	AGT	0.0921701	0.0615836
741	Fibro	ANXA1	0.519316	0.317632
742	Fibro	ANXA2	0.973525	0.517595
743	Fibro	APOE	1.10618	0.535618
744	Fibro	APP	1.25153	0.632392
745	Fibro	AQP1	0.101012	0.0637219
746	Fibro	ARL5B	0.0681797	0.0526637
747	Fibro	ARRB1	0.19384	0.139663
748	Fibro	ATF1	0.17799	0.129216
749	Fibro	ATF6B	0.249153	0.175831
750	Fibro	ATP1A1	0.442667	0.284763
751	Fibro	ATP1B3	1.03363	0.462671
752	Fibro	ATP6V1A	0.248251	0.174792
753	Fibro	ATP6V1B2	0.123988	0.0911535
754	Fibro	BACE1	0.076896	0.0598729
755	Fibro	BACH1	0.370219	0.237476
756	Fibro	BBS1	0.120566	0.0905425
757	Fibro	BBS4	0.180307	0.130315
758	Fibro	BDKRB2	0.106901	0.0808284
759	Fibro	BLOC1S6	0.149295	0.110826
760	Fibro	BTG2	0.49656	0.301075
761	Fibro	C5AR1	0.0850808	0.0596285
762	Fibro	CACNA1A	0.109581	0.076063
763	Fibro	CACNA2D1	0.454506	0.28794
764	Fibro	CACNA2D3	0.843429	0.439333
765	Fibro	CALCA	0.126506	0.0800953
766	Fibro	CALCB	0.109856	0.0720919
767	Fibro	CALCRL	0.157185	0.10435
768	Fibro	CALM2	1.05291	0.562805
769	Fibro	CAMK1	0.0824296	0.0648216
770	Fibro	CAT	0.133692	0.100745
771	Fibro	CCDC68	0.315334	0.205951
772	Fibro	CD55	0.733719	0.376833
773	Fibro	CDKN1A	0.162706	0.114919
774	Fibro	CHRM3	0.401869	0.231672
775	Fibro	CHUK	0.0975181	0.0751466
776	Fibro	CLCN6	0.117283	0.0872434
777	Fibro	CLOCK	0.331415	0.22153
778	Fibro	COMT	0.198078	0.143756
779	Fibro	CREB1	0.311798	0.211877
780	Fibro	CRIP2	0.120708	0.0855327
781	Fibro	CSNK1A1	1.08312	0.58651
782	Fibro	CSNK1E	0.285102	0.196909
783	Fibro	CTSB	0.328114	0.216948
784	Fibro	CTSD	0.465445	0.294233
785	Fibro	CTTN	0.460935	0.297593
786	Fibro	CTXN3	0.100239	0.0667155
787	Fibro	DAB1	0.187403	0.127016
788	Fibro	DBI	0.244166	0.167827
789	Fibro	DDX24	0.332772	0.22599
790	Fibro	DICER1	0.408078	0.268573
791	Fibro	DISC1	0.388659	0.242546
792	Fibro	DLG2	1.55562	0.703079
793	Fibro	DTNBP1	0.179937	0.129032
794	Fibro	DUSP6	0.111799	0.0745357
795	Fibro	EDNRA	0.120834	0.0782625
796	Fibro	EDNRB	0.0658542	0.0506476
797	Fibro	EFNB1	0.102745	0.0781403
798	Fibro	EFNB2	0.209622	0.149377
799	Fibro	EGFL8	0.0797193	0.0602395
800	Fibro	EGFR	0.93879	0.502077
801	Fibro	EGR1	0.165318	0.0956134
802	Fibro	EPB41L2	0.934803	0.51002
803	Fibro	EPHX1	0.418987	0.265946
804	Fibro	ERBB2	0.183599	0.138135
805	Fibro	ERBB4	0.0921017	0.0652493
806	Fibro	ESR2	0.255917	0.173326
807	Fibro	ETV1	0.204404	0.132454
808	Fibro	EZR	0.585021	0.350868
809	Fibro	FABP7	0.100739	0.0637219
810	Fibro	FGF2	0.200441	0.142779
811	Fibro	FKBP5	1.77915	0.743952
812	Fibro	FLOT1	0.183598	0.13172
813	Fibro	FMR1	0.15031	0.112048
814	Fibro	FOS	0.463691	0.271261
815	Fibro	FSTL1	0.462238	0.288001
816	Fibro	FXYD7	0.177915	0.114431
817	Fibro	FYN	0.66009	0.379338
818	Fibro	GABARAPL1	0.600466	0.359115
819	Fibro	GABBR1	0.176467	0.127261
820	Fibro	GABRB2	0.128567	0.0881598
821	Fibro	GADD45A	0.138926	0.0974462
822	Fibro	GAL	0.373616	0.216215
823	Fibro	GAP43	0.0902304	0.0562683
824	Fibro	GBP2	0.229279	0.155425
825	Fibro	GCH1	0.116171	0.0813783
826	Fibro	GHR	0.427674	0.256904
827	Fibro	GJA1	0.299822	0.187561
828	Fibro	GNAQ	0.902805	0.497067
829	Fibro	GNG5	0.240027	0.172104
830	Fibro	GPX4	0.507533	0.314211
831	Fibro	GRIK1	0.0988786	0.0687928
832	Fibro	GRK5	0.594822	0.33089
833	Fibro	GRN	0.109591	0.0869379
834	Fibro	HCN1	0.449885	0.248778
835	Fibro	HDAC4	0.477541	0.303091
836	Fibro	HIF1A	0.522017	0.310484
837	Fibro	HINT1	0.757439	0.431513
838	Fibro	HMGB1	0.987726	0.543805
839	Fibro	HMOX2	0.0914939	0.0684262
840	Fibro	HNRNPD	0.314516	0.216153
841	Fibro	HNRNPU	0.596345	0.368768
842	Fibro	HRH1	0.109458	0.0810117
843	Fibro	HSP90AB1	0.66994	0.395161
844	Fibro	HSPA8	0.268765	0.184506
845	Fibro	HSPA9	0.308093	0.210105
846	Fibro	HSPB1	0.359022	0.221347
847	Fibro	IFNGR1	0.42441	0.275232
848	Fibro	IFRD1	0.230357	0.163184
849	Fibro	IGF1	0.140359	0.0687317
850	Fibro	IKBKB	0.217337	0.154998
851	Fibro	IL18	0.363707	0.229655
852	Fibro	IL1R1	0.190899	0.130071
853	Fibro	IL1RAP	0.0870453	0.0626833
854	Fibro	IL6	0.111852	0.0563905
855	Fibro	IL6ST	0.734189	0.433162
856	Fibro	ITGA7	0.0874035	0.0615225
857	Fibro	ITPR1	0.18432	0.120051
858	Fibro	JUN	0.256636	0.168622
859	Fibro	KCNK2	0.145355	0.0904203
860	Fibro	KLF6	0.67741	0.391557
861	Fibro	KLF7	0.285899	0.194037
862	Fibro	KRAS	0.331017	0.22599
863	Fibro	LAMA4	0.539292	0.32478
864	Fibro	LEPR	2.33205	0.790506
865	Fibro	LGALS1	1.25782	0.626527
866	Fibro	LPAR1	0.846061	0.461449
867	Fibro	LRP1	1.13378	0.587427
868	Fibro	LXN	0.0967557	0.0701979
869	Fibro	LYN	0.0877797	0.0581623
870	Fibro	LYST	0.355825	0.234543
871	Fibro	MAP2K1	0.328142	0.217559
872	Fibro	MAP3K8	0.294301	0.187439
873	Fibro	MAPK1	0.375707	0.251405
874	Fibro	MAPK10	1.08108	0.557857
875	Fibro	MAPK14	0.410505	0.26173
876	Fibro	MAPK3	0.138496	0.101112
877	Fibro	MAPK8	0.442288	0.276271
878	Fibro	MAPK9	0.0856042	0.0651271
879	Fibro	MDC1	0.0842149	0.0642107
880	Fibro	MECP2	0.339465	0.22935
881	Fibro	MGLL	0.110924	0.0783847
882	Fibro	MIF	0.740867	0.418927
883	Fibro	MMP24	0.191071	0.130132
884	Fibro	MPDZ	0.355816	0.235032
885	Fibro	MPZ	0.171867	0.104717
886	Fibro	MSN	0.400232	0.263319
887	Fibro	MTDH	0.612963	0.373961
888	Fibro	MTHFR	0.172561	0.122862
889	Fibro	NAV2	0.162811	0.0977517
890	Fibro	NBL1	0.845426	0.45033
891	Fibro	NCAM1	0.23433	0.154814
892	Fibro	NDN	0.0938218	0.0747801
893	Fibro	NEDD4L	0.154873	0.106916
894	Fibro	NEFH	0.278012	0.17357
895	Fibro	NF1	0.947675	0.525599
896	Fibro	NFE2L2	0.792729	0.457967
897	Fibro	NFIL3	0.129739	0.0939638
898	Fibro	NFKB1	0.297522	0.197886
899	Fibro	NFKBIA	0.580147	0.339443
900	Fibro	NFKBIZ	0.423051	0.259531
901	Fibro	NGF	0.328997	0.190249
902	Fibro	NGFR	0.276842	0.16349
903	Fibro	NLGN2	0.0732934	0.0573069
904	Fibro	NOVA1	0.651386	0.364553
905	Fibro	NPEPPS	0.537232	0.338954
906	Fibro	NQO1	0.162955	0.11107
907	Fibro	NR1H2	0.121087	0.0926808
908	Fibro	NR2C2	0.24112	0.167278
909	Fibro	NR3C1	0.597631	0.358871
910	Fibro	NR4A1	0.362788	0.216031
911	Fibro	NRG1	0.13126	0.0865103
912	Fibro	NT5E	0.177626	0.133003
913	Fibro	NTRK2	0.630385	0.356855
914	Fibro	NTRK3	1.50301	0.67913
915	Fibro	PAWR	0.513157	0.314883
916	Fibro	PER1	0.33564	0.224462
917	Fibro	PER2	0.136228	0.100196
918	Fibro	PIK3CA	0.550071	0.340481
919	Fibro	PIK3CB	0.283024	0.19587
920	Fibro	PIP5K1A	0.279974	0.193976
921	Fibro	PIP5K1B	0.121309	0.0866325
922	Fibro	PIP5K1C	0.124141	0.0957356
923	Fibro	PLA2G4A	0.0766698	0.0555963
924	Fibro	PLCB1	0.593075	0.300342
925	Fibro	PLCB4	1.21036	0.569465
926	Fibro	PLCG1	0.125382	0.093414
927	Fibro	PLCL1	0.269899	0.173265
928	Fibro	PLP1	0.123769	0.0818671
929	Fibro	PMP22	0.4792	0.300892
930	Fibro	POR	0.122467	0.0921921
931	Fibro	PPARA	0.138945	0.0996457
932	Fibro	PPP3CA	0.926511	0.506598
933	Fibro	PPP3CC	0.492636	0.3114
934	Fibro	PPP3R1	0.373616	0.243402
935	Fibro	PRKAA2	0.269684	0.186522
936	Fibro	PRKACA	0.129072	0.0934751
937	Fibro	PRKACB	0.235921	0.162329
938	Fibro	PRKAG2	0.630073	0.346835
939	Fibro	PRKAR1B	0.089096	0.0673876
940	Fibro	PRKCA	1.90306	0.75556
941	Fibro	PRKCB	0.103869	0.0716642
942	Fibro	PRKCE	0.443885	0.280486
943	Fibro	PRKD1	0.247265	0.1462
944	Fibro	PRKD3	0.399958	0.261852
945	Fibro	PRKG1	1.06413	0.521872
946	Fibro	PRNP	0.379136	0.25
947	Fibro	PSMB8	0.0836033	0.0664712
948	Fibro	PSMB9	0.0752286	0.0551075
949	Fibro	PTGDR	0.343403	0.203996
950	Fibro	PTGDS	3.49504	0.962977
951	Fibro	PTN	0.55009	0.313355
952	Fibro	RAB5A	0.215331	0.153165
953	Fibro	RAD52	0.0745039	0.0568182
954	Fibro	RAP1A	0.585172	0.358382
955	Fibro	RELA	0.0717468	0.0584677
956	Fibro	RELN	0.107311	0.0756354
957	Fibro	RGS2	0.163559	0.0957356
958	Fibro	RING1	0.102997	0.0795455
959	Fibro	RNF5	0.0681009	0.0571237
960	Fibro	RPS18	1.9474	0.79075
961	Fibro	RPS6KA3	0.490345	0.304863
962	Fibro	RTN4	0.982511	0.541422
963	Fibro	RUNX1	0.315438	0.193854
964	Fibro	RUNX2	0.375372	0.223913
965	Fibro	RXRB	0.0868407	0.067021
966	Fibro	S100A10	1.18002	0.600134
967	Fibro	S100B	0.456248	0.269795
968	Fibro	S1PR3	0.131856	0.0893817
969	Fibro	SET	0.411795	0.26674
970	Fibro	SGK1	0.129839	0.0879154
971	Fibro	SHC1	0.141835	0.106366
972	Fibro	SLC12A2	0.746474	0.401515
973	Fibro	SLC12A6	0.209756	0.149804
974	Fibro	SLC1A3	0.54973	0.27456
975	Fibro	SLC39A7	0.0859477	0.0681207
976	Fibro	SLC6A1	0.152179	0.101356
977	Fibro	SLC6A13	0.305206	0.191838
978	Fibro	SOD2	0.788711	0.410924
979	Fibro	SPARC	0.33819	0.224279
980	Fibro	SPP1	0.1759	0.105389
981	Fibro	SPTLC1	0.215478	0.155731
982	Fibro	STARD13	0.547432	0.324413
983	Fibro	STAU1	0.238078	0.170393
984	Fibro	STAU2	0.465915	0.29295
985	Fibro	STK39	0.937779	0.50281
986	Fibro	TAC1	0.136524	0.0800953
987	Fibro	TAP2	0.073388	0.0546799
988	Fibro	TGFB1	0.0798665	0.0560239
989	Fibro	TLR2	0.107009	0.0632942
990	Fibro	TLR4	0.107034	0.0797898
991	Fibro	TMSB10	2.71981	0.939761
992	Fibro	TMSB4X	2.82047	0.957356
993	Fibro	TNFAIP3	0.217324	0.132881
994	Fibro	TNFRSF1A	0.331431	0.225929
995	Fibro	TNFRSF1B	0.0849317	0.0604228
996	Fibro	TNXB	0.435582	0.270894
997	Fibro	TRIM26	0.178339	0.13056
998	Fibro	TRPC3	0.111548	0.0825391
999	Fibro	TRPM3	0.851133	0.346285
1000	Fibro	TUBB6	0.284735	0.19868
1001	Fibro	UCHL1	0.50205	0.308223
1002	Fibro	VEGFA	0.284669	0.185362
1003	Fibro	VPS4A	0.128943	0.0989125
1004	Fibro	VPS4B	0.173911	0.127994
1005	Fibro	VPS52	0.0736183	0.0551075
1006	Fibro	WNK1	0.467652	0.300648
1007	Fibro	YWHAZ	0.586147	0.363514
1008	Fibro	YY1	0.224915	0.16074
1009	Fibro	ZEB2	0.542717	0.323436
1010	Fibro	ZFAND5	0.743273	0.403592
1011	Fibro	ZFAND6	0.460623	0.296676
1012	Fibro	ATP2B1	0.319356	0.214809
1013	ICs	ABCC3	0.0960224	0.0533927
1014	ICs	ABCC4	0.568992	0.298109
1015	ICs	ACSL1	1.3585	0.581201
1016	ICs	ADCY7	0.25151	0.1396
1017	ICs	ADORA3	0.169746	0.0989989
1018	ICs	AGPAT1	0.0708288	0.054505
1019	ICs	ALOX5	0.618835	0.320912
1020	ICs	ANXA1	0.192218	0.115128
1021	ICs	ANXA2	0.474478	0.270857
1022	ICs	APOE	1.91952	0.682981
1023	ICs	APP	1.03145	0.490545
1024	ICs	AQP1	0.0839706	0.0572859
1025	ICs	ARRB1	0.29897	0.18465
1026	ICs	ARRB2	0.416508	0.231924
1027	ICs	ATF1	0.141775	0.0917686
1028	ICs	ATF6B	0.249111	0.157397
1029	ICs	ATP1A1	0.467476	0.270857
1030	ICs	ATP1B3	0.749516	0.377086
1031	ICs	ATP6V1A	0.28825	0.171858
1032	ICs	ATP6V1B2	0.269056	0.159622
1033	ICs	ATP6V1G2	0.0983132	0.0628476
1034	ICs	BACH1	0.742934	0.382091
1035	ICs	BBS1	0.0837897	0.057842
1036	ICs	BBS4	0.098152	0.0650723
1037	ICs	BLOC1S6	0.161197	0.103448
1038	ICs	BTG2	0.262946	0.146274
1039	ICs	C5AR1	0.499781	0.26307
1040	ICs	CACNA1A	0.189459	0.105673
1041	ICs	CACNA2D1	0.243925	0.158509
1042	ICs	CALCA	0.124791	0.0728587
1043	ICs	CALCB	0.159055	0.0967742
1044	ICs	CALM2	1.24049	0.566185
1045	ICs	CASP1	0.0870069	0.0528365
1046	ICs	CAT	0.205794	0.136263
1047	ICs	CCL2	0.0768863	0.0533927
1048	ICs	CD14	0.370786	0.19911
1049	ICs	CD4	0.214564	0.118465
1050	ICs	CD55	0.265305	0.156841
1051	ICs	CDKN1A	0.262659	0.150723
1052	ICs	CHRM3	0.0998216	0.0689655
1053	ICs	CHUK	0.109168	0.0739711
1054	ICs	CLCN6	0.175991	0.117353
1055	ICs	CLOCK	0.32757	0.195773
1056	ICs	COMT	0.181677	0.122914
1057	ICs	CREB1	0.375539	0.221357
1058	ICs	CRIP2	0.13677	0.0895439
1059	ICs	CSK	0.119088	0.0739711
1060	ICs	CSNK1A1	0.982045	0.517798
1061	ICs	CSNK1E	0.172263	0.116796
1062	ICs	CTSB	0.930018	0.473304
1063	ICs	CTSD	0.495172	0.284761
1064	ICs	CTSS	0.323463	0.180756
1065	ICs	CTTN	0.205663	0.132369
1066	ICs	CX3CR1	0.112823	0.0600667
1067	ICs	CXCR4	0.454515	0.230812
1068	ICs	CYBB	0.42608	0.220245
1069	ICs	DAB1	0.389467	0.2297
1070	ICs	DBI	0.38497	0.228031
1071	ICs	DDX24	0.277951	0.17297
1072	ICs	DICER1	0.600257	0.340378
1073	ICs	DISC1	1.26696	0.606229
1074	ICs	DLG2	0.850774	0.395439
1075	ICs	DTNBP1	0.333612	0.194661
1076	ICs	DUSP6	0.109645	0.0761958
1077	ICs	EDNRB	0.229614	0.144049
1078	ICs	EGFL8	0.210712	0.139043
1079	ICs	ENPP2	0.0967292	0.0684093
1080	ICs	EPB41L2	1.84096	0.762514
1081	ICs	EPHB2	0.170249	0.0978865
1082	ICs	EPHX1	0.196593	0.132369
1083	ICs	ERBB2	0.0895517	0.0661846
1084	ICs	ERBB4	0.370842	0.202447
1085	ICs	ESR1	0.192757	0.111791
1086	ICs	ETV1	0.101468	0.0717464
1087	ICs	EZR	0.486031	0.276974
1088	ICs	FABP7	0.452012	0.234705
1089	ICs	FGF2	0.174235	0.119577
1090	ICs	FKBP5	2.79097	0.947164
1091	ICs	FLOT1	0.377645	0.226363
1092	ICs	FMR1	0.135603	0.0939933
1093	ICs	FOS	1.12943	0.527809
1094	ICs	FSTL1	0.209707	0.139043
1095	ICs	FXYD7	0.206257	0.125695
1096	ICs	FYN	0.573902	0.30089
1097	ICs	GABARAPL1	0.299717	0.184093
1098	ICs	GABBR1	0.130576	0.0895439
1099	ICs	GAP43	0.128312	0.0795328
1100	ICs	GBP2	0.349045	0.208009
1101	ICs	GCH1	0.114438	0.067297
1102	ICs	GJA1	0.230556	0.150723
1103	ICs	GLA	0.102647	0.0606229
1104	ICs	GNAQ	1.71844	0.751947
1105	ICs	GNG5	0.169737	0.114572
1106	ICs	GPSM3	0.0900125	0.0550612
1107	ICs	GPX4	0.380933	0.228587
1108	ICs	GRASP	0.0744525	0.054505
1109	ICs	GRIK1	0.14348	0.0806452
1110	ICs	GRIN2B	0.116149	0.0806452
1111	ICs	GRK4	0.0821915	0.0622914
1112	ICs	GRK5	0.249925	0.145717
1113	ICs	GRN	0.125115	0.0795328
1114	ICs	HCN1	0.110473	0.0756396
1115	ICs	HDAC4	0.465277	0.274194
1116	ICs	HIF1A	1.57297	0.667964
1117	ICs	HINT1	0.506394	0.290879
1118	ICs	HMGB1	0.841043	0.450501
1119	ICs	HNRNPD	0.31703	0.197442
1120	ICs	HNRNPU	0.555406	0.317019
1121	ICs	HRH2	0.200957	0.111235
1122	ICs	HSP90AB1	0.548963	0.310345
1123	ICs	HSPA8	0.256061	0.154616
1124	ICs	HSPA9	0.264126	0.166852
1125	ICs	HSPB1	0.430475	0.239155
1126	ICs	ICA1	0.136926	0.0750834
1127	ICs	IER3	0.22236	0.121246
1128	ICs	IFNGR1	0.685247	0.359288
1129	ICs	IFRD1	0.285793	0.164071
1130	ICs	IGF1	0.0962649	0.0572859
1131	ICs	IKBKB	0.305507	0.185762
1132	ICs	IKBKE	0.130408	0.0723026
1133	ICs	IL18	0.701769	0.3604
1134	ICs	IL1RAP	0.452276	0.238598
1135	ICs	IL21R	0.0931669	0.0533927
1136	ICs	IL2RA	0.112479	0.0528365
1137	ICs	IL6ST	0.577031	0.318687
1138	ICs	IRF8	0.119558	0.0667408
1139	ICs	ITGAM	0.274043	0.149055
1140	ICs	ITPR1	0.510029	0.282536
1141	ICs	JUN	0.281365	0.166296
1142	ICs	KCNJ3	0.420402	0.22525
1143	ICs	KIF1A	0.12093	0.0889878
1144	ICs	KLF6	0.69435	0.374305
1145	ICs	KLF7	0.353039	0.21802
1146	ICs	KRAS	0.272287	0.172414
1147	ICs	L1CAM	0.0730128	0.0572859
1148	ICs	LAMA4	0.364278	0.209677
1149	ICs	LEPR	0.333942	0.183537
1150	ICs	LGALS1	1.19398	0.581758
1151	ICs	LPAR1	0.705283	0.36485
1152	ICs	LRP1	0.462581	0.271969
1153	ICs	LST1	0.208164	0.112347
1154	ICs	LYN	0.896314	0.423248
1155	ICs	LYST	0.411561	0.239155
1156	ICs	MAP2K1	0.463414	0.260845
1157	ICs	MAP3K8	0.971976	0.467186
1158	ICs	MAPK1	0.41489	0.249166
1159	ICs	MAPK10	0.484513	0.264739
1160	ICs	MAPK14	0.392549	0.232481
1161	ICs	MAPK3	0.120561	0.0817575
1162	ICs	MAPK8	0.352177	0.20634
1163	ICs	MAPK9	0.0949135	0.0622914
1164	ICs	MAPT	0.166864	0.109566
1165	ICs	MCF2L	0.113064	0.0634038
1166	ICs	MECP2	0.335366	0.204672
1167	ICs	MGLL	0.105999	0.070634
1168	ICs	MIF	0.528322	0.299221
1169	ICs	MMP24	0.22823	0.131813
1170	ICs	MPDZ	0.158488	0.112347
1171	ICs	MPZ	0.462701	0.245829
1172	ICs	MSN	0.456445	0.26307
1173	ICs	MTDH	0.638961	0.361513
1174	ICs	MTHFR	0.144876	0.0945495
1175	ICs	NAV2	0.510552	0.277531
1176	ICs	NBL1	0.170061	0.10178
1177	ICs	NCAM1	0.912646	0.380979
1178	ICs	NEDD4L	0.395236	0.2297
1179	ICs	NEFH	0.406401	0.233593
1180	ICs	NF1	1.13593	0.572303
1181	ICs	NFE2L2	0.68649	0.378754
1182	ICs	NFIL3	0.126354	0.0773081
1183	ICs	NFKB1	0.400908	0.223582
1184	ICs	NFKBIA	0.568613	0.318131
1185	ICs	NFKBIZ	0.216107	0.126808
1186	ICs	NGFR	0.150286	0.101224
1187	ICs	NOVA1	0.217708	0.137931
1188	ICs	NOX4	0.0655115	0.0517241
1189	ICs	NPEPPS	0.458025	0.273081
1190	ICs	NR1H2	0.13906	0.0867631
1191	ICs	NR2C2	0.304566	0.181313
1192	ICs	NR3C1	0.629342	0.353726
1193	ICs	NR4A1	0.119583	0.080089
1194	ICs	NRG1	0.121955	0.0823137
1195	ICs	NTRK2	0.279232	0.174082
1196	ICs	NTRK3	0.213348	0.13515
1197	ICs	P2RX4	0.146181	0.0845384
1198	ICs	P2RX7	0.272805	0.163515
1199	ICs	P2RY12	0.263784	0.145717
1200	ICs	PAWR	0.0986854	0.067297
1201	ICs	PBX2	0.0895714	0.0617353
1202	ICs	PCSK6	0.0814592	0.0606229
1203	ICs	PER1	0.295179	0.179644
1204	ICs	PICK1	0.077216	0.0517241
1205	ICs	PIK3CA	0.375828	0.225806
1206	ICs	PIK3CB	0.286339	0.174082
1207	ICs	PIP5K1A	0.290398	0.173526
1208	ICs	PIP5K1B	0.135561	0.0789766
1209	ICs	PLA2G4A	0.476667	0.25584
1210	ICs	PLAUR	0.253373	0.13515
1211	ICs	PLCB1	0.451954	0.246385
1212	ICs	PLCB4	0.274888	0.167408
1213	ICs	PLCL1	0.332795	0.187987
1214	ICs	PLP1	0.635374	0.313126
1215	ICs	PMP22	0.783171	0.384872
1216	ICs	POR	0.0887641	0.0600667
1217	ICs	PPARA	0.256154	0.163515
1218	ICs	PPARG	0.126675	0.0711902
1219	ICs	PPP3CA	1.13821	0.560623
1220	ICs	PPP3CC	0.398026	0.233593
1221	ICs	PPP3R1	0.607216	0.33871
1222	ICs	PRKACA	0.183022	0.112903
1223	ICs	PRKACB	0.321844	0.197442
1224	ICs	PRKAG2	0.794845	0.408788
1225	ICs	PRKCA	1.33627	0.615684
1226	ICs	PRKCB	0.349512	0.18743
1227	ICs	PRKCD	0.156833	0.0917686
1228	ICs	PRKCE	0.651512	0.357063
1229	ICs	PRKD1	0.210542	0.135706
1230	ICs	PRKD3	0.469554	0.269188
1231	ICs	PRKG1	0.191625	0.112903
1232	ICs	PRNP	0.409435	0.24416
1233	ICs	PSMB8	0.0860989	0.0583982
1234	ICs	PSMB9	0.194033	0.12069
1235	ICs	PTAFR	0.112451	0.0650723
1236	ICs	PTGDS	2.49096	0.890434
1237	ICs	PTN	0.26888	0.167964
1238	ICs	PTPRZ1	0.496113	0.25584
1239	ICs	RAB5A	0.287842	0.186318
1240	ICs	RAD52	0.0738124	0.0528365
1241	ICs	RAP1A	1.01349	0.517798
1242	ICs	RELN	0.212685	0.136819
1243	ICs	RGS2	0.626489	0.301446
1244	ICs	RPS18	1.51263	0.687987
1245	ICs	RPS6KA3	0.718703	0.380423
1246	ICs	RTN4	1.01583	0.528365
1247	ICs	RUNX1	1.42187	0.65406
1248	ICs	RUNX2	0.58889	0.324249
1249	ICs	S100A10	1.12493	0.554505
1250	ICs	S100B	0.996596	0.453281
1251	ICs	SCN9A	0.387969	0.223026
1252	ICs	SEMA6A	0.102095	0.0717464
1253	ICs	SET	0.250465	0.160734
1254	ICs	SGK1	0.484114	0.25139
1255	ICs	SHISA9	0.344949	0.192436
1256	ICs	SLC12A2	0.15135	0.0989989
1257	ICs	SLC12A6	0.218564	0.136819
1258	ICs	SLC15A2	0.172752	0.10178
1259	ICs	SLC1A3	2.4568	0.862069
1260	ICs	SLC29A1	0.0826451	0.0500556
1261	ICs	SOD2	0.510031	0.280311
1262	ICs	SPARC	0.536627	0.278643
1263	ICs	SPP1	0.877847	0.358176
1264	ICs	SPTLC1	0.18235	0.119577
1265	ICs	STARD13	1.08336	0.489433
1266	ICs	STAU1	0.234645	0.147386
1267	ICs	STAU2	0.526349	0.302002
1268	ICs	STK39	0.170716	0.112347
1269	ICs	TAC1	0.0959361	0.0583982
1270	ICs	TAP1	0.0867965	0.0628476
1271	ICs	TAP2	0.101437	0.0650723
1272	ICs	TCIRG1	0.153731	0.0945495
1273	ICs	TGFB1	0.247486	0.144049
1274	ICs	TLR2	1.29243	0.586763
1275	ICs	TLR4	0.180365	0.116796
1276	ICs	TLR5	0.118247	0.0645161
1277	ICs	TMSB10	2.49378	0.916574
1278	ICs	TMSB4X	3.037	0.963293
1279	ICs	TNFAIP3	0.50363	0.257508
1280	ICs	TNFRSF1A	0.296914	0.18743
1281	ICs	TNFRSF1B	0.444791	0.249722
1282	ICs	TRIM26	0.115938	0.0711902
1283	ICs	TRPM2	0.259348	0.1396
1284	ICs	TRPM3	0.577125	0.294216
1285	ICs	TUBA4A	0.080748	0.0506118
1286	ICs	TUBB6	0.0673402	0.0522803
1287	ICs	UCHL1	0.496424	0.284761
1288	ICs	UCP2	0.081331	0.0522803
1289	ICs	VEGFA	0.161141	0.096218
1290	ICs	VPS4A	0.111866	0.0739711
1291	ICs	VPS4B	0.167095	0.108454
1292	ICs	WNK1	0.625347	0.344271
1293	ICs	YWHAZ	0.468737	0.275306
1294	ICs	YY1	0.227949	0.151279
1295	ICs	ZEB2	1.64911	0.71802
1296	ICs	ZFAND5	0.42808	0.250278
1297	ICs	ZFAND6	0.547085	0.310345
1298	ICs	ATP2B1	0.353081	0.201891
1299	SCs	ACSL1	0.502077	0.277528
1300	SCs	AGPAT1	0.0982274	0.0642064
1301	SCs	ANXA1	0.179788	0.108311
1302	SCs	ANXA2	0.74388	0.393639
1303	SCs	APOE	0.769574	0.349235
1304	SCs	APP	0.864814	0.444044
1305	SCs	ATF1	0.114052	0.0705071
1306	SCs	ATF6B	0.289663	0.177018
1307	SCs	ATP1A1	0.73676	0.390339
1308	SCs	ATP1B3	0.866191	0.440444
1309	SCs	ATP6V1A	0.236629	0.141014
1310	SCs	ATP6V1B2	0.127728	0.0789079
1311	SCs	BACE1	0.114088	0.0738074
1312	SCs	BACH1	0.275317	0.159616
1313	SCs	BBS1	0.106474	0.0651065
1314	SCs	BBS4	0.109336	0.0687069
1315	SCs	BLOC1S6	0.11644	0.0744074
1316	SCs	BTG2	0.0891058	0.0549055
1317	SCs	CACNA1A	0.726156	0.365137
1318	SCs	CACNA2D1	0.301209	0.170117
1319	SCs	CACNA2D3	0.106698	0.0606061
1320	SCs	CALCA	0.117746	0.069907
1321	SCs	CALCB	0.123192	0.0723072
1322	SCs	CALM2	1.4656	0.654065
1323	SCs	CAMK2B	0.285078	0.164116
1324	SCs	CAT	0.200331	0.122412
1325	SCs	CD38	0.107513	0.0654065
1326	SCs	CD55	0.272718	0.154815
1327	SCs	CDKN1A	0.096229	0.0576058
1328	SCs	CHRM5	0.197431	0.09961
1329	SCs	CHUK	0.0814425	0.0531053
1330	SCs	CLCN6	0.163482	0.10171
1331	SCs	CLOCK	0.363221	0.209121
1332	SCs	COMT	0.270339	0.159916
1333	SCs	CREB1	0.241768	0.144914
1334	SCs	CRIP2	0.25823	0.150915
1335	SCs	CSNK1A1	0.887202	0.470147
1336	SCs	CSNK1E	0.213634	0.133513
1337	SCs	CTSB	0.230724	0.140414
1338	SCs	CTSD	0.70438	0.375638
1339	SCs	CTTN	0.454275	0.262826
1340	SCs	DAB1	0.426325	0.236724
1341	SCs	DBI	0.344197	0.193219
1342	SCs	DDR1	0.128547	0.0816082
1343	SCs	DDX24	0.286248	0.169217
1344	SCs	DICER1	0.607129	0.340534
1345	SCs	DISC1	0.802498	0.417042
1346	SCs	DLG2	1.54356	0.657966
1347	SCs	DTNBP1	0.158428	0.0966097
1348	SCs	EDNRB	0.118594	0.0750075
1349	SCs	EFNB2	0.0850383	0.0516052
1350	SCs	EGFL8	0.556822	0.29943
1351	SCs	EGFR	0.143473	0.0816082
1352	SCs	ENPP2	0.213093	0.114311
1353	SCs	EPB41L2	1.35531	0.640864
1354	SCs	EPHB1	0.131398	0.0792079
1355	SCs	EPHB2	0.125673	0.0753075
1356	SCs	EPHX1	0.170519	0.10171
1357	SCs	ERBB2	0.234271	0.143114
1358	SCs	ERBB4	1.38758	0.590459
1359	SCs	ESR1	0.107305	0.0639064
1360	SCs	ESR2	0.0968478	0.0579058
1361	SCs	ETV1	0.0859251	0.0549055
1362	SCs	EZR	0.24215	0.141914
1363	SCs	FABP7	0.175186	0.0993099
1364	SCs	FGF2	0.247686	0.144914
1365	SCs	FKBP5	1.67923	0.730573
1366	SCs	FLOT1	0.209733	0.128413
1367	SCs	FMR1	0.144324	0.090009
1368	SCs	FOS	0.350335	0.184218
1369	SCs	FSTL1	0.243009	0.147015
1370	SCs	FXYD7	0.184113	0.108611
1371	SCs	FYN	1.18001	0.582958
1372	SCs	GABARAPL1	0.263433	0.154515
1373	SCs	GABBR1	0.124114	0.0789079
1374	SCs	GAP43	0.131914	0.080108
1375	SCs	GBP2	0.131945	0.0807081
1376	SCs	GHR	0.0884538	0.0513051
1377	SCs	GJA1	0.145461	0.0879088
1378	SCs	GNAQ	0.980831	0.507051
1379	SCs	GNG5	0.169995	0.106211
1380	SCs	GPX4	0.366852	0.210621
1381	SCs	GRIA2	0.363318	0.20222
1382	SCs	GRIA4	0.0934958	0.0513051
1383	SCs	GRIK1	0.283598	0.149415
1384	SCs	GRIN2B	0.145371	0.0840084
1385	SCs	GRK4	0.270398	0.157516
1386	SCs	GRK5	0.148218	0.0858086
1387	SCs	HCN1	1.0781	0.489349
1388	SCs	HDAC4	0.520737	0.291329
1389	SCs	HIF1A	0.242556	0.142814
1390	SCs	HINT1	0.462894	0.256526
1391	SCs	HMGB1	1.03581	0.523252
1392	SCs	HMOX2	0.0920295	0.0567057
1393	SCs	HNRNPD	0.325508	0.192619
1394	SCs	HNRNPU	0.597687	0.337834
1395	SCs	HSP90AB1	0.516835	0.286229
1396	SCs	HSPA8	0.262582	0.152115
1397	SCs	HSPA9	0.272593	0.164116
1398	SCs	HSPB1	0.336806	0.186919
1399	SCs	IER3	0.107098	0.0612061
1400	SCs	IFNGR1	0.187827	0.114611
1401	SCs	IFRD1	0.533839	0.293129
1402	SCs	IKBKB	0.253519	0.150315
1403	SCs	IL18	0.104195	0.0624062
1404	SCs	IL6ST	0.58777	0.328533
1405	SCs	ITGA7	0.349422	0.20102
1406	SCs	ITPR1	0.166278	0.10111
1407	SCs	JUN	0.192218	0.113111
1408	SCs	KCNA2	0.105694	0.0672067
1409	SCs	KCNJ3	0.177081	0.0978098
1410	SCs	KIF1A	0.263433	0.160216
1411	SCs	KLF6	0.617967	0.335734
1412	SCs	KLF7	0.27054	0.162616
1413	SCs	KRAS	0.287905	0.173117
1414	SCs	L1CAM	0.112389	0.069907
1415	SCs	LAMA4	0.750921	0.391539
1416	SCs	LEPR	0.54668	0.277528
1417	SCs	LGALS1	1.30213	0.59886
1418	SCs	LPAR1	0.663911	0.332733
1419	SCs	LRP1	0.463543	0.263426
1420	SCs	LYST	0.347791	0.20372
1421	SCs	MAP2K1	0.24952	0.148515
1422	SCs	MAP3K8	0.107825	0.0666067
1423	SCs	MAPK1	0.57537	0.321932
1424	SCs	MAPK10	0.594322	0.314731
1425	SCs	MAPK14	0.244002	0.150315
1426	SCs	MAPK3	0.110126	0.069607
1427	SCs	MAPK8	0.488264	0.275428
1428	SCs	MAPK9	0.0877122	0.0570057
1429	SCs	MAPT	0.129517	0.0807081
1430	SCs	MDC1	0.0983076	0.0645065
1431	SCs	MECP2	0.316915	0.188719
1432	SCs	MGLL	0.349449	0.20252
1433	SCs	MIF	0.609195	0.326733
1434	SCs	MME	0.665144	0.328833
1435	SCs	MMP24	0.187595	0.113411
1436	SCs	MPDZ	0.740103	0.394539
1437	SCs	MPZ	2.59059	0.807981
1438	SCs	MSN	0.204746	0.125113
1439	SCs	MTDH	0.60868	0.339634
1440	SCs	MTHFR	0.172044	0.106811
1441	SCs	NAV2	0.905422	0.449445
1442	SCs	NBL1	0.174264	0.10141
1443	SCs	NCAM1	0.988781	0.462646
1444	SCs	NEDD4L	0.153077	0.089709
1445	SCs	NEFH	0.312697	0.173717
1446	SCs	NF1	1.05025	0.534653
1447	SCs	NFE2L2	0.474459	0.276928
1448	SCs	NFKB1	0.249861	0.152715
1449	SCs	NFKBIA	0.345885	0.19622
1450	SCs	NFKBIZ	0.116904	0.0720072
1451	SCs	NGFR	0.166105	0.10021
1452	SCs	NOVA1	0.460279	0.255626
1453	SCs	NOX4	0.0854364	0.0534053
1454	SCs	NPEPPS	0.440614	0.255926
1455	SCs	NR1H2	0.105501	0.0657066
1456	SCs	NR2C2	0.235026	0.140414
1457	SCs	NR3C1	0.619791	0.343534
1458	SCs	NR4A1	0.241431	0.143714
1459	SCs	NRG1	0.203164	0.114611
1460	SCs	NTF3	0.0818957	0.050405
1461	SCs	NTRK2	0.411908	0.228923
1462	SCs	NTRK3	0.473264	0.250825
1463	SCs	P2RX7	0.325995	0.193219
1464	SCs	P2RY12	0.0848095	0.0531053
1465	SCs	PAWR	0.10111	0.0618062
1466	SCs	PCSK6	0.339962	0.160216
1467	SCs	PER1	0.253001	0.150615
1468	SCs	PICK1	0.089003	0.0546055
1469	SCs	PIK3CA	0.344604	0.20282
1470	SCs	PIK3CB	0.246525	0.143714
1471	SCs	PIP5K1A	0.244505	0.149115
1472	SCs	PLCB1	1.2145	0.555356
1473	SCs	PLCB4	0.300647	0.158416
1474	SCs	PLCL1	0.309617	0.151515
1475	SCs	PLP1	1.06671	0.485149
1476	SCs	PMP22	2.53609	0.848185
1477	SCs	POR	0.100723	0.0615062
1478	SCs	PPARA	0.296681	0.177018
1479	SCs	PPP3CA	0.524014	0.276328
1480	SCs	PPP3CC	0.522658	0.294629
1481	SCs	PPP3R1	0.537204	0.29673
1482	SCs	PRKACB	0.192596	0.114311
1483	SCs	PRKAG2	0.338229	0.194419
1484	SCs	PRKCA	2.47225	0.876988
1485	SCs	PRKCB	0.131909	0.079508
1486	SCs	PRKCE	0.346173	0.19652
1487	SCs	PRKD1	1.00862	0.49865
1488	SCs	PRKD3	0.232301	0.140714
1489	SCs	PRKG1	0.266468	0.148215
1490	SCs	PRNP	0.596062	0.324332
1491	SCs	PRX	1.27425	0.571557
1492	SCs	PSMB9	0.0902235	0.0558056
1493	SCs	PTGDS	2.21202	0.830783
1494	SCs	PTN	0.250648	0.144014
1495	SCs	PTPRZ1	0.234823	0.127513
1496	SCs	RAB5A	0.234357	0.142214
1497	SCs	RAD52	0.135458	0.0834083
1498	SCs	RAMP1	0.254116	0.144314
1499	SCs	RAP1A	0.509546	0.289829
1500	SCs	RELN	1.52021	0.660666
1501	SCs	RGS2	0.093218	0.0522052
1502	SCs	RING1	0.110876	0.0672067
1503	SCs	RNF5	0.0783339	0.050405
1504	SCs	RPS18	1.13098	0.539754
1505	SCs	RPS6KA3	0.208526	0.124512
1506	SCs	RTN4	1.06229	0.540354
1507	SCs	RUNX1	0.491285	0.255926
1508	SCs	RUNX2	0.164293	0.0915092
1509	SCs	RXRB	0.0943622	0.059706
1510	SCs	S100A10	1.10043	0.530753
1511	SCs	S100B	1.76951	0.741674
1512	SCs	SCN9A	0.245213	0.135314
1513	SCs	SEMA6A	0.417174	0.236124
1514	SCs	SET	0.276018	0.164116
1515	SCs	SGK1	0.907843	0.443144
1516	SCs	SHISA9	0.237641	0.129013
1517	SCs	SLC12A2	1.05502	0.507651
1518	SCs	SLC12A6	0.179696	0.109211
1519	SCs	SLC1A3	0.33632	0.158716
1520	SCs	SOD2	0.312337	0.178518
1521	SCs	SPARC	1.27001	0.568857
1522	SCs	SPP1	0.264436	0.149715
1523	SCs	SPTLC1	0.200443	0.124212
1524	SCs	ST8SIA1	0.246163	0.144614
1525	SCs	STARD13	1.09971	0.505251
1526	SCs	STAU1	0.211665	0.129913
1527	SCs	STAU2	0.388986	0.226823
1528	SCs	STK39	0.325826	0.187819
1529	SCs	TAC1	0.083663	0.050405
1530	SCs	TAP2	0.151857	0.0930093
1531	SCs	TGFB1	0.0882255	0.0549055
1532	SCs	TMSB10	2.26884	0.867987
1533	SCs	TMSB4X	2.43911	0.89619
1534	SCs	TNFRSF1A	0.184332	0.113411
1535	SCs	TRIM26	0.0887412	0.0561056
1536	SCs	TRPM3	1.40559	0.628863
1537	SCs	TRPV1	0.169926	0.10411
1538	SCs	TRPV3	0.0877096	0.0534053
1539	SCs	TUBB6	0.194378	0.118212
1540	SCs	UCHL1	0.48738	0.272127
1541	SCs	VPS4A	0.125777	0.0789079
1542	SCs	VPS4B	0.146017	0.0927093
1543	SCs	WNK1	0.477964	0.273027
1544	SCs	YWHAZ	0.456678	0.266127
1545	SCs	YY1	0.251791	0.154815
1546	SCs	ZEB2	1.16417	0.553555
1547	SCs	ZFAND5	0.398239	0.221722
1548	SCs	ZFAND6	0.454513	0.263726
1549	SCs	ATP2B1	0.151726	0.0921092
1550	ECs	ABCC4	0.308511	0.211952
1551	ECs	ACSL1	0.166751	0.121238
1552	ECs	ADCY5	0.142631	0.11135
1553	ECs	ADM	0.115978	0.0825451
1554	ECs	AGPAT1	0.106274	0.0920034
1555	ECs	AGT	0.389796	0.232588
1556	ECs	ALOX5	0.0745683	0.0541702
1557	ECs	ANO1	0.131971	0.104901
1558	ECs	ANXA1	0.295274	0.201634
1559	ECs	ANXA2	0.706805	0.432932
1560	ECs	APOE	1.04107	0.492261
1561	ECs	APP	1.53827	0.736457
1562	ECs	AQP1	0.41752	0.231298
1563	ECs	ARL5B	0.145696	0.1092
1564	ECs	ARRB1	0.23108	0.170679
1565	ECs	ATF1	0.161262	0.130696
1566	ECs	ATF3	0.175211	0.125967
1567	ECs	ATF6B	0.274488	0.209372
1568	ECs	ATP1A1	0.614739	0.38779
1569	ECs	ATP1B3	1.43938	0.627257
1570	ECs	ATP6V1A	0.265193	0.200344
1571	ECs	ATP6V1B2	0.124142	0.101032
1572	ECs	ATP6V1G2	0.0678458	0.0537403
1573	ECs	BACE1	0.0822446	0.0692175
1574	ECs	BACH1	0.384574	0.274721
1575	ECs	BBS1	0.123574	0.0988822
1576	ECs	BBS4	0.107128	0.0859845
1577	ECs	BDKRB2	0.0772677	0.0601892
1578	ECs	BLOC1S6	0.164782	0.134996
1579	ECs	BTG2	0.325928	0.237317
1580	ECs	CACNA1A	0.160886	0.122098
1581	ECs	CACNA1H	0.0958341	0.0760963
1582	ECs	CACNA2D1	0.565291	0.363715
1583	ECs	CACNA2D3	0.326676	0.217971
1584	ECs	CALCA	0.117241	0.0816853
1585	ECs	CALCB	0.101611	0.0739467
1586	ECs	CALCRL	1.0168	0.531384
1587	ECs	CALM2	1.41231	0.691745
1588	ECs	CAMK1	0.0893889	0.0773861
1589	ECs	CAT	0.120441	0.103181
1590	ECs	CCDC68	0.151667	0.113929
1591	ECs	CCL2	0.165213	0.107481
1592	ECs	CD38	0.0803449	0.0576096
1593	ECs	CD40	0.0914802	0.0717971
1594	ECs	CD55	0.319808	0.22227
1595	ECs	CDKN1A	0.404679	0.270851
1596	ECs	CHRM3	0.323938	0.186586
1597	ECs	CHUK	0.109177	0.0894239
1598	ECs	CLCN6	0.133648	0.11006
1599	ECs	CLOCK	0.331715	0.244196
1600	ECs	COMT	0.242506	0.184867
1601	ECs	CREB1	0.323317	0.238177
1602	ECs	CRIP2	0.568515	0.371453
1603	ECs	CSK	0.0786019	0.0623388
1604	ECs	CSNK1A1	1.32896	0.698194
1605	ECs	CSNK1E	0.447643	0.313844
1606	ECs	CTSB	0.309634	0.226139
1607	ECs	CTSD	0.596402	0.38865
1608	ECs	CTTN	0.503234	0.347377
1609	ECs	CX3CL1	0.474616	0.272571
1610	ECs	CXCR4	0.0728955	0.0546002
1611	ECs	DAB1	0.222476	0.16595
1612	ECs	DBI	0.305325	0.217541
1613	ECs	DDX24	0.411635	0.295787
1614	ECs	DICER1	0.565026	0.374033
1615	ECs	DISC1	0.540683	0.347807
1616	ECs	DLG2	1.13932	0.595443
1617	ECs	DTNBP1	0.228421	0.170249
1618	ECs	DUSP6	0.19135	0.136715
1619	ECs	EDN1	0.40924	0.232588
1620	ECs	EDNRA	0.358631	0.242906
1621	ECs	EDNRB	0.308475	0.211522
1622	ECs	EFNB1	0.144241	0.120378
1623	ECs	EFNB2	0.418175	0.268702
1624	ECs	EGFL8	0.244184	0.177558
1625	ECs	EGFR	0.484501	0.320292
1626	ECs	EGR1	0.197041	0.133706
1627	ECs	ENPP2	0.238913	0.150473
1628	ECs	EPB41L2	0.744558	0.441531
1629	ECs	EPHB4	0.0969632	0.0782459
1630	ECs	EPHX1	0.312282	0.231298
1631	ECs	ERBB2	0.127339	0.10877
1632	ECs	ERBB4	0.228093	0.155632
1633	ECs	ESR2	0.436474	0.281169
1634	ECs	ETV1	0.137175	0.107051
1635	ECs	EZR	0.35144	0.251505
1636	ECs	FABP7	0.2032	0.131556
1637	ECs	FGF2	0.277659	0.206363
1638	ECs	FKBP5	1.88398	0.815133
1639	ECs	FLOT1	0.291843	0.215821
1640	ECs	FMR1	0.160635	0.128547
1641	ECs	FOS	0.743275	0.420464
1642	ECs	FSTL1	0.350569	0.251505
1643	ECs	FXYD7	0.169758	0.122528
1644	ECs	FYN	0.927804	0.516767
1645	ECs	GABARAPL1	0.434973	0.294927
1646	ECs	GABBR1	0.211421	0.161651
1647	ECs	GADD45A	0.180204	0.135856
1648	ECs	GAL	0.0922747	0.0653482
1649	ECs	GAP43	0.0963319	0.0709372
1650	ECs	GBP2	0.391194	0.273431
1651	ECs	GCH1	0.125835	0.088994
1652	ECs	GHR	0.378928	0.257954
1653	ECs	GJA1	0.271016	0.194325
1654	ECs	GNAO1	0.0781777	0.0597592
1655	ECs	GNAQ	1.32586	0.678418
1656	ECs	GNG5	0.328931	0.249355
1657	ECs	GPX4	0.440213	0.303095
1658	ECs	GRASP	0.149616	0.118659
1659	ECs	GRIK1	0.0679598	0.0576096
1660	ECs	GRIN2B	0.0707714	0.0619089
1661	ECs	GRK4	0.0837386	0.072227
1662	ECs	GRK5	0.800134	0.472915
1663	ECs	GRN	0.138575	0.11092
1664	ECs	HCN1	0.182967	0.123388
1665	ECs	HDAC4	0.348489	0.251505
1666	ECs	HIF1A	0.939095	0.525365
1667	ECs	HINT1	0.626354	0.398538
1668	ECs	HMGB1	1.06598	0.595443
1669	ECs	HMOX2	0.184181	0.144454
1670	ECs	HNRNPD	0.411438	0.294927
1671	ECs	HNRNPU	0.756456	0.474205
1672	ECs	HRH1	0.114651	0.0855546
1673	ECs	HSP90AB1	0.90624	0.528805
1674	ECs	HSPA8	0.374454	0.258383
1675	ECs	HSPA9	0.382479	0.269991
1676	ECs	HSPB1	1.06791	0.506449
1677	ECs	ICA1	0.305705	0.213242
1678	ECs	IER3	0.319412	0.193895
1679	ECs	IFNGR1	0.508311	0.338779
1680	ECs	IFRD1	0.367611	0.254084
1681	ECs	IKBKB	0.351793	0.258813
1682	ECs	IL18	0.107353	0.0791058
1683	ECs	IL1R1	0.449368	0.27945
1684	ECs	IL1RAP	0.0734767	0.0571797
1685	ECs	IL1RL1	0.1414	0.0821152
1686	ECs	IL6	0.126656	0.0821152
1687	ECs	IL6ST	0.829428	0.496991
1688	ECs	ITGA7	0.319263	0.230439
1689	ECs	ITPR1	0.32008	0.229149
1690	ECs	JUN	0.562328	0.342648
1691	ECs	KCNJ3	0.117529	0.0842648
1692	ECs	KCNJ8	0.081727	0.0649183
1693	ECs	KIF1A	0.0790835	0.0614789
1694	ECs	KLF11	0.0960475	0.0803955
1695	ECs	KLF6	0.918751	0.512468
1696	ECs	KLF7	0.428412	0.296647
1697	ECs	KRAS	0.243959	0.192605
1698	ECs	LAMA4	0.42421	0.280739
1699	ECs	LEPR	0.912586	0.483663
1700	ECs	LGALS1	1.36722	0.685297
1701	ECs	LPAR1	0.479834	0.302666
1702	ECs	LRP1	0.367251	0.249355
1703	ECs	LYN	0.184934	0.130696
1704	ECs	LYST	0.598876	0.379622
1705	ECs	MAOA	0.498588	0.321152
1706	ECs	MAP2K1	0.343715	0.245486
1707	ECs	MAP2K3	0.0930941	0.0821152
1708	ECs	MAP3K8	0.528974	0.343938
1709	ECs	MAPK1	0.400558	0.291917
1710	ECs	MAPK10	0.50354	0.325021
1711	ECs	MAPK11	0.0806832	0.0606191
1712	ECs	MAPK14	0.339204	0.248925
1713	ECs	MAPK3	0.228214	0.174979
1714	ECs	MAPK8	0.51088	0.339209
1715	ECs	MAPK9	0.0859572	0.0730868
1716	ECs	MAPT	0.0822718	0.0696475
1717	ECs	MCF2L	0.2604	0.185727
1718	ECs	MDC1	0.0764367	0.0649183
1719	ECs	MECP2	0.377536	0.27644
1720	ECs	MGLL	0.351831	0.245486
1721	ECs	MIF	0.783311	0.461307
1722	ECs	MMP24	0.154953	0.120808
1723	ECs	MPDZ	0.587546	0.38779
1724	ECs	MPZ	0.432941	0.242476
1725	ECs	MSN	0.867671	0.493981
1726	ECs	MTDH	0.638162	0.412296
1727	ECs	MTHFR	0.162914	0.130267
1728	ECs	NAV2	0.586814	0.368444
1729	ECs	NBL1	0.416993	0.282889
1730	ECs	NCAM1	0.415944	0.225279
1731	ECs	NDN	0.102931	0.0851247
1732	ECs	NEDD4L	0.223347	0.16939
1733	ECs	NEFH	0.330252	0.207653
1734	ECs	NF1	1.09278	0.613929
1735	ECs	NFE2L2	0.579943	0.384351
1736	ECs	NFIL3	0.200937	0.150473
1737	ECs	NFKB1	0.535259	0.342648
1738	ECs	NFKBIA	1.28539	0.595873
1739	ECs	NFKBIZ	0.248191	0.177988
1740	ECs	NGF	0.136944	0.100172
1741	ECs	NGFR	0.201669	0.144454
1742	ECs	NLGN2	0.0654844	0.0558899
1743	ECs	NOS3	0.111667	0.0846948
1744	ECs	NOTCH4	0.327677	0.230009
1745	ECs	NOVA1	0.556781	0.343078
1746	ECs	NPEPPS	0.495319	0.341359
1747	ECs	NQO1	0.154196	0.116509
1748	ECs	NR1H2	0.141126	0.118659
1749	ECs	NR2C2	0.286141	0.216681
1750	ECs	NR2F6	0.0707552	0.0631986
1751	ECs	NR3C1	0.714087	0.448409
1752	ECs	NR4A1	0.594254	0.362425
1753	ECs	NRG1	0.120712	0.0915735
1754	ECs	NTRK2	0.319651	0.215391
1755	ECs	NTRK3	0.717619	0.408856
1756	ECs	P2RX4	0.0753901	0.0636285
1757	ECs	P2RX7	0.0797361	0.0636285
1758	ECs	PAWR	0.603433	0.38736
1759	ECs	PBX2	0.0917477	0.0786758
1760	ECs	PCSK6	0.062292	0.0546002
1761	ECs	PDGFB	0.116689	0.0881341
1762	ECs	PER1	0.461726	0.311264
1763	ECs	PER2	0.0814798	0.0679278
1764	ECs	PIK3CA	0.486139	0.329751
1765	ECs	PIK3CB	0.280131	0.202494
1766	ECs	PIP5K1A	0.29894	0.22442
1767	ECs	PIP5K1B	0.361577	0.236028
1768	ECs	PIP5K1C	0.16349	0.128117
1769	ECs	PLA2G4A	0.372563	0.22485
1770	ECs	PLAUR	0.0656409	0.0511608
1771	ECs	PLCB1	1.30737	0.642734
1772	ECs	PLCB4	1.42315	0.676698
1773	ECs	PLCG1	0.138499	0.11006
1774	ECs	PLCL1	0.433922	0.28031
1775	ECs	PLP1	0.346645	0.209802
1776	ECs	PMP22	0.623988	0.361135
1777	ECs	POR	0.153906	0.120378
1778	ECs	PPARA	0.183921	0.147034
1779	ECs	PPARG	0.363475	0.241617
1780	ECs	PPP1R9B	0.066084	0.0584695
1781	ECs	PPP3CA	1.22766	0.654342
1782	ECs	PPP3CC	0.635171	0.406277
1783	ECs	PPP3R1	0.533289	0.353396
1784	ECs	PRKAA2	0.146206	0.120378
1785	ECs	PRKACA	0.196051	0.156922
1786	ECs	PRKACB	0.335517	0.239467
1787	ECs	PRKAG2	0.328344	0.22356
1788	ECs	PRKAR1B	0.144863	0.11049
1789	ECs	PRKCA	1.12926	0.572657
1790	ECs	PRKCB	0.115983	0.0812554
1791	ECs	PRKCE	0.5209	0.350817
1792	ECs	PRKD1	0.559546	0.347377
1793	ECs	PRKD3	0.459458	0.318143
1794	ECs	PRKG1	1.48568	0.613929
1795	ECs	PRNP	0.393291	0.274291
1796	ECs	PRX	0.192947	0.130267
1797	ECs	PSMB8	0.125256	0.102752
1798	ECs	PSMB9	0.147623	0.119948
1799	ECs	PTGDS	2.38301	0.876612
1800	ECs	PTGER1	0.0826556	0.0644884
1801	ECs	PTGS2	0.118815	0.0769561
1802	ECs	PTN	0.328795	0.21969
1803	ECs	PTPRZ1	0.183636	0.115649
1804	ECs	RAB5A	0.264294	0.201204
1805	ECs	RAD52	0.0782242	0.0644884
1806	ECs	RAMP1	0.113324	0.0773861
1807	ECs	RAP1A	0.615253	0.400258
1808	ECs	RELA	0.100612	0.0816853
1809	ECs	RELN	0.181501	0.131986
1810	ECs	RGS2	0.165158	0.114359
1811	ECs	RING1	0.12535	0.11006
1812	ECs	RNF5	0.0960569	0.0838349
1813	ECs	RPS18	1.78214	0.784609
1814	ECs	RPS6KA3	0.612452	0.38951
1815	ECs	RTN4	1.02107	0.583405
1816	ECs	RUNX1	0.344675	0.236887
1817	ECs	RUNX2	0.162901	0.128977
1818	ECs	RXRB	0.0894339	0.0773861
1819	ECs	S100A10	1.06061	0.585125
1820	ECs	S100B	0.791266	0.428203
1821	ECs	S1PR3	0.381448	0.259673
1822	ECs	SCN3A	0.112213	0.0851247
1823	ECs	SCN9A	0.168672	0.120808
1824	ECs	SEMA6A	0.283507	0.193465
1825	ECs	SET	0.488239	0.33147
1826	ECs	SGK1	0.248442	0.16681
1827	ECs	SHC1	0.191302	0.144024
1828	ECs	SHISA9	0.105785	0.0756664
1829	ECs	SLC12A2	0.797309	0.458298
1830	ECs	SLC12A6	0.227132	0.170679
1831	ECs	SLC1A3	0.369529	0.2227
1832	ECs	SLC39A7	0.0746692	0.0649183
1833	ECs	SLC6A1	0.124166	0.0898538
1834	ECs	SLC6A13	0.103937	0.0735168
1835	ECs	SOD2	0.984803	0.469905
1836	ECs	SPARC	0.995532	0.542562
1837	ECs	SPP1	0.201313	0.135426
1838	ECs	SPTLC1	0.211411	0.161651
1839	ECs	STARD13	0.810161	0.466036
1840	ECs	STAU1	0.261978	0.203353
1841	ECs	STAU2	0.580691	0.378332
1842	ECs	STK39	0.66715	0.408426
1843	ECs	SYN2	0.0734633	0.0571797
1844	ECs	TAC1	0.0944593	0.0649183
1845	ECs	TACR1	0.23777	0.150043
1846	ECs	TAP1	0.116909	0.094583
1847	ECs	TAP2	0.137939	0.11049
1848	ECs	TCIRG1	0.0785112	0.0631986
1849	ECs	TGFB1	0.148241	0.1135
1850	ECs	TLR4	0.154648	0.117369
1851	ECs	TMSB10	2.72786	0.955718
1852	ECs	TMSB4X	3.00173	0.976354
1853	ECs	TNFAIP3	0.442725	0.250645
1854	ECs	TNFRSF1A	0.432861	0.302236
1855	ECs	TNFRSF1B	0.361401	0.260533
1856	ECs	TNXB	0.268384	0.192605
1857	ECs	TRIM26	0.0976928	0.0812554
1858	ECs	TRPC3	0.103675	0.0791058
1859	ECs	TRPM3	0.589408	0.306965
1860	ECs	TUBA4A	0.110535	0.0872743
1861	ECs	TUBB6	0.304113	0.22485
1862	ECs	UCHL1	0.428572	0.27773
1863	ECs	VEGFA	0.107609	0.0872743
1864	ECs	VPS4A	0.131462	0.107051
1865	ECs	VPS4B	0.170787	0.137145
1866	ECs	VPS52	0.0648307	0.0588994
1867	ECs	WNK1	0.676935	0.425623
1868	ECs	YWHAZ	0.645677	0.423474
1869	ECs	YY1	0.286655	0.217971
1870	ECs	ZEB2	0.69974	0.414875
1871	ECs	ZFAND5	0.791603	0.473775
1872	ECs	ZFAND6	0.538997	0.365864
1873	ECs	ATP2B1	0.268575	0.197764
