# Supplementary material for: Single-nucleus transcriptome analysis reveals transcriptional profiles of circadian clock and pain related genes in human and mouse trigeminal ganglion
Source: Front Neurosci. 2023 May 11;17:1176654. doi: 10.3389/fnins.2023.1176654 (PMC10210144; doi:10.3389/fnins.2023.1176654)
Supplement: Supplementary file 3 [file Table_2.XLSX]

## Sheet: mm_pain
This file includes a list of pain genes from the literature expressed in mouse trigeminal ganglion single nucleus sequencing data, with expression percentages greater than 5% selected as positively expressed genes presented in the table. exp represents relative gene expression and ratio represents the percentage of gene expression in the target cell population.
	celltype	gene	exp	ratio
1	FBs	Abcb1a	0.348388	0.210309
2	FBs	Abcc4	0.331102	0.19763
3	FBs	Acsl1	0.253004	0.174476
4	FBs	Adamts5	0.195667	0.132166
5	FBs	Adcy1	0.200228	0.146775
6	FBs	Adcy5	0.671745	0.405595
7	FBs	Adcy7	0.0835346	0.0584344
8	FBs	Adra1b	0.134337	0.0883407
9	FBs	Akr1b10	0.106974	0.0851709
10	FBs	Anxa1	0.112021	0.0836549
11	FBs	Anxa2	0.571802	0.387955
12	FBs	Apoe	2.57427	0.955623
13	FBs	App	1.64718	0.802095
14	FBs	Arl5b	0.155987	0.123346
15	FBs	Arrb1	0.269908	0.200524
16	FBs	Atf1	0.198947	0.15339
17	FBs	Atf6b	0.0644533	0.0541621
18	FBs	Atp1a1	0.222273	0.169928
19	FBs	Atp1b3	0.627316	0.386025
20	FBs	Atp6v1a	0.293016	0.222161
21	FBs	Atp6v1b2	0.258793	0.198732
22	FBs	Bace1	0.183525	0.144983
23	FBs	Bach1	0.164039	0.129686
24	FBs	Bbs4	0.104005	0.0815877
25	FBs	Btg2	0.0724748	0.0577453
26	FBs	Cacna1a	0.328515	0.212514
27	FBs	Cacna1e	0.435027	0.209482
28	FBs	Cacna1g	0.0875265	0.0687707
29	FBs	Cacna1h	0.0661846	0.0509923
30	FBs	Cacna2d1	0.699394	0.40849
31	FBs	Cacna2d3	0.199143	0.119487
32	FBs	Calca	0.0848649	0.0606395
33	FBs	Calcrl	0.438522	0.271224
34	FBs	Calm2	0.629213	0.417999
35	FBs	Camk1	0.154271	0.125413
36	FBs	Cat	0.177355	0.138093
37	FBs	Cd38	0.218395	0.137541
38	FBs	Cd55	0.197291	0.142227
39	FBs	Cdk5	0.0724399	0.0592613
40	FBs	Cdkn1a	0.113109	0.0836549
41	FBs	Chrm3	0.577444	0.250413
42	FBs	Chuk	0.316663	0.244212
43	FBs	Clcn6	0.114503	0.092613
44	FBs	Clock	0.568997	0.392641
45	FBs	Comt	0.470715	0.325248
46	FBs	Creb1	0.461677	0.330072
47	FBs	Crip2	0.148068	0.112045
48	FBs	Csk	0.0795851	0.0661521
49	FBs	Csnk1a1	1.03709	0.627619
50	FBs	Csnk1e	0.152166	0.121141
51	FBs	Ctsb	0.529545	0.363837
52	FBs	Ctsd	0.302706	0.227398
53	FBs	Cttn	0.215026	0.174063
54	FBs	Ctxn3	0.213616	0.15091
55	FBs	Cx3cl1	0.0718383	0.0599504
56	FBs	Dbi	0.679187	0.423236
57	FBs	Ddr1	0.176045	0.139884
58	FBs	Ddx24	0.403472	0.295893
59	FBs	Dhx16	0.101034	0.0815877
60	FBs	Dicer1	0.453733	0.331036
61	FBs	Disc1	0.179144	0.132993
62	FBs	Dlg2	0.46338	0.236218
63	FBs	Dlg4	0.23331	0.180678
64	FBs	Dpp4	0.176082	0.117834
65	FBs	Dtnbp1	0.294706	0.218716
66	FBs	Dusp6	0.0635811	0.0501654
67	FBs	Ece2	0.0687039	0.0522326
68	FBs	Ednra	0.221992	0.157525
69	FBs	Ednrb	0.0980827	0.0693219
70	FBs	Efnb1	0.237127	0.174338
71	FBs	Efnb2	0.615229	0.377619
72	FBs	Egfl8	0.0766813	0.0582966
73	FBs	Egfr	1.76723	0.758131
74	FBs	Egr1	0.087028	0.0548512
75	FBs	Enpp2	0.397414	0.236494
76	FBs	Epb41l2	1.23363	0.675165
77	FBs	Ephb2	0.169423	0.113561
78	FBs	Ephb4	0.138438	0.112045
79	FBs	Ephx1	0.450729	0.306229
80	FBs	Ephx2	0.121987	0.0979879
81	FBs	Erbb2	0.066797	0.0555402
82	FBs	Esr1	0.403547	0.242144
83	FBs	Etv1	0.757896	0.438947
84	FBs	Ezr	0.198762	0.154768
85	FBs	Fabp7	0.410883	0.262541
86	FBs	Fgf2	0.123466	0.0970232
87	FBs	Fkbp5	1.49793	0.703831
88	FBs	Flot1	0.0848784	0.0672547
89	FBs	Flrt3	0.0844592	0.0657387
90	FBs	Fmr1	0.348829	0.26199
91	FBs	Frmpd4	0.648542	0.300441
92	FBs	Fstl1	0.866403	0.515711
93	FBs	Fxyd7	0.114767	0.082828
94	FBs	Fyn	0.365062	0.248346
95	FBs	Gabarapl1	0.173433	0.134923
96	FBs	Gabbr1	0.256141	0.19694
97	FBs	Gbp2	0.115975	0.0800717
98	FBs	Gfra2	0.0761031	0.0540243
99	FBs	Ghr	1.23679	0.632718
100	FBs	Gja1	0.262558	0.189912
101	FBs	Glrb	0.211908	0.15339
102	FBs	Gnao1	0.248762	0.184123
103	FBs	Gnaq	1.37411	0.725331
104	FBs	Gng5	0.160125	0.120039
105	FBs	Gpx4	0.346156	0.245865
106	FBs	Grasp	0.0857354	0.0673925
107	FBs	Gria3	0.499634	0.290105
108	FBs	Gria4	0.187739	0.101295
109	FBs	Grk4	0.27118	0.193633
110	FBs	Grk5	0.8352	0.453004
111	FBs	Grk6	0.131268	0.104052
112	FBs	Grn	0.148417	0.119212
113	FBs	Gstt1	0.288663	0.211825
114	FBs	Hdac4	0.633988	0.428197
115	FBs	Hif1a	0.317187	0.235529
116	FBs	Hint1	0.256324	0.19005
117	FBs	Hmgb1	0.381918	0.279217
118	FBs	Hmox2	0.20331	0.159316
119	FBs	Hnrnpd	0.310674	0.23925
120	FBs	Hnrnpu	0.760104	0.507993
121	FBs	Hrh1	0.0839285	0.0582966
122	FBs	Hsp90ab1	0.805482	0.501516
123	FBs	Hspa8	0.539365	0.362459
124	FBs	Hspa9	0.265615	0.202178
125	FBs	Hspb1	0.159307	0.117558
126	FBs	Ifngr1	0.23498	0.173925
127	FBs	Ifrd1	0.294011	0.218853
128	FBs	Igf1	0.472161	0.261714
129	FBs	Ikbkb	0.243982	0.191841
130	FBs	Ikbke	0.0953448	0.0792448
131	FBs	Il18	0.214906	0.163451
132	FBs	Il1r1	0.313155	0.204934
133	FBs	Il1rap	0.267919	0.188809
134	FBs	Il31ra	0.148546	0.0759372
135	FBs	Il33	0.472909	0.266125
136	FBs	Il6st	0.885061	0.544377
137	FBs	Itga7	0.112184	0.0842062
138	FBs	Itpr1	0.918421	0.521362
139	FBs	Jun	0.150644	0.113975
140	FBs	Kcna1	0.169196	0.10419
141	FBs	Kcna2	0.0710942	0.0542999
142	FBs	Kcnip3	0.118281	0.095645
143	FBs	Kcnk2	0.74473	0.386577
144	FBs	Kcnt1	0.226483	0.143054
145	FBs	Kctd17	0.0714586	0.0588479
146	FBs	Kif1a	0.084597	0.0658765
147	FBs	Kit	0.190523	0.129824
148	FBs	Klf6	0.213113	0.164691
149	FBs	Klf7	0.731693	0.453831
150	FBs	Kras	0.501871	0.343164
151	FBs	Lama4	1.04908	0.57387
152	FBs	Lepr	0.38411	0.237596
153	FBs	Lgals1	0.198524	0.146086
154	FBs	Lpar1	1.0315	0.558297
155	FBs	Lrp1	1.12147	0.641814
156	FBs	Lxn	0.0658599	0.0525083
157	FBs	Lyn	0.104618	0.0767641
158	FBs	Lynx1	0.0822379	0.0665656
159	FBs	Lyst	0.451847	0.321251
160	FBs	Maoa	0.111609	0.088892
161	FBs	Map2k1	0.260198	0.195287
162	FBs	Map2k3	0.0906389	0.0748346
163	FBs	Map3k8	0.0928457	0.0735943
164	FBs	Mapk1	0.560836	0.400772
165	FBs	Mapk10	0.233859	0.153804
166	FBs	Mapk14	0.354427	0.265711
167	FBs	Mapk3	0.198753	0.151461
168	FBs	Mapk8	0.330435	0.246003
169	FBs	Mapk9	0.284252	0.215546
170	FBs	Mapt	0.126689	0.0916483
171	FBs	Mdc1	0.0887906	0.0723539
172	FBs	Mecp2	0.709576	0.459206
173	FBs	Mgll	0.275874	0.187982
174	FBs	Mif	0.140708	0.10419
175	FBs	Mpdz	0.594433	0.397602
176	FBs	Mpz	1.30763	0.661797
177	FBs	Msn	0.203682	0.154493
178	FBs	Mtdh	0.984717	0.593302
179	FBs	Mthfr	0.107773	0.0886163
180	FBs	Nav2	0.535259	0.277977
181	FBs	Nbl1	0.610585	0.353087
182	FBs	Ncam1	0.40776	0.232635
183	FBs	Nedd4l	1.02798	0.55747
184	FBs	Nefh	0.160015	0.117007
185	FBs	Nf1	1.10805	0.63892
186	FBs	Nfe2l2	0.473348	0.33462
187	FBs	Nfkb1	0.781838	0.503308
188	FBs	Nfkbia	0.220655	0.161659
189	FBs	Nfkbiz	0.118852	0.0933021
190	FBs	Ngf	0.234256	0.137541
191	FBs	Ngfr	0.0720042	0.0525083
192	FBs	Nlgn2	0.225145	0.176406
193	FBs	Nova1	0.191476	0.128308
194	FBs	Nox1	0.0945962	0.0719405
195	FBs	Npepps	0.773414	0.499311
196	FBs	Nqo1	0.0718236	0.0569184
197	FBs	Nr1h2	0.104233	0.0832415
198	FBs	Nr2c2	0.577626	0.389609
199	FBs	Nr3c1	0.964782	0.561329
200	FBs	Nt5e	0.258308	0.176819
201	FBs	Ntrk2	0.546816	0.324146
202	FBs	Ntrk3	1.68698	0.679576
203	FBs	P2rx4	0.223207	0.167861
204	FBs	P2ry1	0.133514	0.0981257
205	FBs	Pawr	0.288311	0.189912
206	FBs	Pbx2	0.079273	0.063258
207	FBs	Pcsk6	0.101745	0.0718026
208	FBs	Per1	0.13918	0.110667
209	FBs	Per2	0.125875	0.0985391
210	FBs	Pick1	0.102614	0.0857222
211	FBs	Pik3ca	0.530824	0.367282
212	FBs	Pik3cb	0.168559	0.128445
213	FBs	Pip5k1a	0.300427	0.222988
214	FBs	Pip5k1c	0.0889564	0.073043
215	FBs	Pla2g4a	0.484465	0.30747
216	FBs	Plcb1	0.65935	0.325799
217	FBs	Plcb3	0.273674	0.185226
218	FBs	Plcb4	1.48821	0.711825
219	FBs	Plcg1	0.311816	0.235254
220	FBs	Plcl1	1.18586	0.557332
221	FBs	Plp1	0.490062	0.302233
222	FBs	Pmp22	0.754143	0.462514
223	FBs	Por	0.931509	0.546444
224	FBs	Ppara	0.266772	0.179024
225	FBs	Ppp1r9b	0.135938	0.110529
226	FBs	Ppp3ca	1.30674	0.687155
227	FBs	Ppp3cc	0.352851	0.260198
228	FBs	Ppp3r1	0.135949	0.111494
229	FBs	Ppt2	0.120637	0.0953693
230	FBs	Prkaa2	0.370352	0.251654
231	FBs	Prkaca	0.144391	0.114388
232	FBs	Prkacb	0.312025	0.226847
233	FBs	Prkag2	0.87512	0.404906
234	FBs	Prkca	1.65282	0.745039
235	FBs	Prkcb	1.10462	0.542034
236	FBs	Prkcd	0.181701	0.142778
237	FBs	Prkce	0.921989	0.503583
238	FBs	Prkd1	0.165537	0.11177
239	FBs	Prkd3	0.267456	0.200524
240	FBs	Prkg1	2.0876	0.750965
241	FBs	Prl	0.353481	0.20962
242	FBs	Prnp	0.2475	0.186053
243	FBs	Prrt1	0.132503	0.106119
244	FBs	Prx	0.104749	0.070011
245	FBs	Ptgdr	0.0859797	0.0693219
246	FBs	Ptgds	2.6596	0.85102
247	FBs	Ptger3	0.167167	0.112596
248	FBs	Ptges	0.189225	0.143192
249	FBs	Ptgfr	0.139019	0.097161
250	FBs	Ptn	1.33631	0.585584
251	FBs	Ptprz1	0.177005	0.101571
252	FBs	Rab5a	0.364915	0.276461
253	FBs	Rad52	0.0953886	0.079796
254	FBs	Rap1a	0.861887	0.527701
255	FBs	Rela	0.106917	0.0877894
256	FBs	Reln	0.162661	0.094129
257	FBs	Ring1	0.117086	0.0959206
258	FBs	Rps18	0.198404	0.15215
259	FBs	Rps6ka3	0.594714	0.381064
260	FBs	Rtn4	0.780456	0.494487
261	FBs	Runx1	0.323528	0.204107
262	FBs	Runx2	0.504706	0.28032
263	FBs	S100a10	0.278261	0.197905
264	FBs	S100b	0.391144	0.268605
265	FBs	S1pr3	0.107004	0.0792448
266	FBs	Scg3	0.0747171	0.0581588
267	FBs	Scn2a	0.159441	0.116318
268	FBs	Scn8a	0.100216	0.0780044
269	FBs	Sema6a	0.743418	0.400221
270	FBs	Set	0.17184	0.136439
271	FBs	Sgk1	0.0712582	0.0559537
272	FBs	Shc1	0.233163	0.185088
273	FBs	Sigmar1	0.14565	0.11866
274	FBs	Slc12a2	1.15264	0.588479
275	FBs	Slc12a6	0.553069	0.36742
276	FBs	Slc1a3	0.881166	0.431092
277	FBs	Slc29a1	0.130202	0.0964719
278	FBs	Slc39a7	0.158352	0.125827
279	FBs	Slc6a1	0.138557	0.0905458
280	FBs	Slc6a13	0.957335	0.466786
281	FBs	Slc6a6	0.288103	0.187155
282	FBs	Sod2	0.199082	0.159316
283	FBs	Sparc	1.01089	0.591235
284	FBs	Spp1	0.354864	0.227536
285	FBs	Sptlc1	0.205844	0.162348
286	FBs	Srr	0.428578	0.302646
287	FBs	Stard13	1.55543	0.734702
288	FBs	Stau1	0.27484	0.209068
289	FBs	Stau2	0.237663	0.172685
290	FBs	Stk39	1.17244	0.546031
291	FBs	Stx1a	0.149034	0.11108
292	FBs	Tap2	0.192922	0.146775
293	FBs	Tcirg1	0.132587	0.108049
294	FBs	Thbs4	0.336328	0.170066
295	FBs	Tlr3	0.103071	0.0837927
296	FBs	Tlr4	0.14437	0.11108
297	FBs	Tmsb10	0.220441	0.159041
298	FBs	Tmsb4x	0.848106	0.507166
299	FBs	Tnfrsf1a	0.155134	0.123484
300	FBs	Tnxb	0.419957	0.266951
301	FBs	Trim26	0.256444	0.199008
302	FBs	Trpc3	0.156001	0.0989526
303	FBs	Trpm3	2.22824	0.68495
304	FBs	Uchl1	0.365579	0.249449
305	FBs	Ucp2	0.0664308	0.0560915
306	FBs	Vegfa	0.135655	0.106395
307	FBs	Vps4a	0.0948473	0.0769019
308	FBs	Vps4b	0.312844	0.242558
309	FBs	Wnk1	1.30178	0.697767
310	FBs	Xdh	0.190945	0.128308
311	FBs	Ywhaz	0.478918	0.346472
312	FBs	Yy1	0.338892	0.25565
313	FBs	Zeb2	1.1143	0.561053
314	FBs	Zfand5	0.328302	0.25
315	FBs	Zfand6	0.796973	0.509234
316	FBs	Atp2b1	0.575093	0.393605
317	FBs	Coq10a	0.107311	0.0897189
318	SGCs	Adamts5	1.18029	0.632253
319	SGCs	Adcy5	0.0863036	0.0749328
320	SGCs	Adra2c	0.0800859	0.0732676
321	SGCs	Agpat1	0.0649936	0.0577687
322	SGCs	Akr1b10	0.0921144	0.0792878
323	SGCs	Anxa2	0.673354	0.480338
324	SGCs	Apoe	4.68118	0.998591
325	SGCs	App	1.36178	0.76995
326	SGCs	Aqp4	0.185164	0.160369
327	SGCs	Arl5b	0.436347	0.345331
328	SGCs	Arrb1	0.263751	0.221596
329	SGCs	Atf1	0.22598	0.183809
330	SGCs	Atf6b	0.0580475	0.0532855
331	SGCs	Atp1a1	0.328803	0.26092
332	SGCs	Atp1b3	0.313516	0.250544
333	SGCs	Atp6v1a	0.263371	0.219675
334	SGCs	Atp6v1b2	0.241416	0.198412
335	SGCs	Atp6v1g2	0.0896978	0.0810811
336	SGCs	Bace1	0.170973	0.146023
337	SGCs	Bach1	0.288531	0.225951
338	SGCs	Bambi	0.168003	0.146151
339	SGCs	Bbs4	0.0945656	0.0828743
340	SGCs	Cacna1a	0.126213	0.100935
341	SGCs	Cacna2d1	0.29596	0.212117
342	SGCs	Calca	0.0926346	0.0723709
343	SGCs	Calm2	0.585223	0.410145
344	SGCs	Camk1	0.140493	0.117203
345	SGCs	Cat	0.354326	0.283464
346	SGCs	Cd55	0.0783422	0.0699372
347	SGCs	Cdk5	0.0888188	0.0787755
348	SGCs	Cdkn1a	0.102786	0.0805687
349	SGCs	Chrna7	0.0828333	0.0644294
350	SGCs	Chuk	0.296491	0.249007
351	SGCs	Clcn6	0.222891	0.186499
352	SGCs	Clock	0.571748	0.419752
353	SGCs	Comt	0.546294	0.401563
354	SGCs	Creb1	0.469587	0.355706
355	SGCs	Crip2	0.331844	0.257077
356	SGCs	Csk	0.0679765	0.0609709
357	SGCs	Csnk1a1	1.00719	0.651467
358	SGCs	Csnk1e	0.140384	0.116562
359	SGCs	Ctsb	0.418127	0.319713
360	SGCs	Ctsd	0.355439	0.277571
361	SGCs	Cttn	0.172987	0.1482
362	SGCs	Cxcr4	0.150333	0.134239
363	SGCs	Dbi	1.61205	0.806456
364	SGCs	Ddr1	0.215813	0.179326
365	SGCs	Ddx24	0.443569	0.339823
366	SGCs	Dhx16	0.0985171	0.0874856
367	SGCs	Dicer1	0.362025	0.29243
368	SGCs	Disc1	0.518811	0.38299
369	SGCs	Dlg2	0.288096	0.176893
370	SGCs	Dlg4	0.212071	0.183681
371	SGCs	Dtnbp1	0.201325	0.164212
372	SGCs	Dusp6	0.13579	0.118996
373	SGCs	Ednra	0.0776974	0.0677597
374	SGCs	Ednrb	1.09529	0.64186
375	SGCs	Efnb1	0.201997	0.169335
376	SGCs	Egfl8	0.357141	0.271935
377	SGCs	Egr1	0.103992	0.078135
378	SGCs	Egr3	0.145471	0.116178
379	SGCs	Enpp2	0.119438	0.0950429
380	SGCs	Epb41l2	1.1724	0.678366
381	SGCs	Ephb1	0.177606	0.120149
382	SGCs	Ephb2	0.200456	0.144614
383	SGCs	Ephb3	0.13939	0.119636
384	SGCs	Ephb4	0.106355	0.0926092
385	SGCs	Ephb6	0.0664689	0.0573844
386	SGCs	Ephx1	0.0557614	0.0508518
387	SGCs	Ephx2	0.0874344	0.0666069
388	SGCs	Erbb2	0.104689	0.0892789
389	SGCs	Erbb4	0.390201	0.230434
390	SGCs	Etv1	0.37058	0.285897
391	SGCs	Ezr	0.287994	0.238376
392	SGCs	Fabp7	1.48124	0.731267
393	SGCs	Fgf2	0.275422	0.203535
394	SGCs	Fkbp5	0.265739	0.183041
395	SGCs	Flot1	0.0984923	0.0833867
396	SGCs	Flrt3	0.12028	0.0922249
397	SGCs	Fmr1	0.36345	0.289868
398	SGCs	Fstl1	0.55216	0.399385
399	SGCs	Fxyd7	0.180943	0.135391
400	SGCs	Fyn	0.633773	0.446138
401	SGCs	Gabarapl1	0.184794	0.153068
402	SGCs	Gabbr1	0.419496	0.333675
403	SGCs	Gap43	0.0663164	0.0523889
404	SGCs	Gbp2	0.125159	0.08518
405	SGCs	Gfra2	0.34304	0.26092
406	SGCs	Ghr	0.464402	0.311003
407	SGCs	Gja1	0.299184	0.246445
408	SGCs	Gnao1	0.253407	0.20456
409	SGCs	Gnaq	1.59023	0.830793
410	SGCs	Gnaz	0.0567556	0.0505956
411	SGCs	Gng5	0.171967	0.13949
412	SGCs	Gpx4	0.478386	0.344819
413	SGCs	Gria3	1.06834	0.636352
414	SGCs	Gria4	0.576003	0.348021
415	SGCs	Grk4	0.492964	0.3575
416	SGCs	Grk5	0.687681	0.45741
417	SGCs	Grk6	0.0915921	0.0814654
418	SGCs	Grn	0.140358	0.115153
419	SGCs	Gstt1	0.154092	0.134623
420	SGCs	Hcn1	0.12953	0.0818496
421	SGCs	Hcn2	0.119971	0.10862
422	SGCs	Hdac4	0.762182	0.520943
423	SGCs	Hif1a	0.363087	0.289228
424	SGCs	Hint1	0.301758	0.231331
425	SGCs	Hmgb1	0.389844	0.299091
426	SGCs	Hmox2	0.156784	0.134367
427	SGCs	Hnrnpd	0.303238	0.246061
428	SGCs	Hnrnpu	0.751179	0.535417
429	SGCs	Hsp90ab1	1.08313	0.655181
430	SGCs	Hspa8	0.628646	0.432945
431	SGCs	Hspa9	0.269781	0.223389
432	SGCs	Hspb1	0.116651	0.0935058
433	SGCs	Ifngr1	0.203264	0.171641
434	SGCs	Ifrd1	0.338633	0.273473
435	SGCs	Ikbkb	0.23948	0.201358
436	SGCs	Il18	0.230154	0.193032
437	SGCs	Il1rap	0.361363	0.248111
438	SGCs	Il6st	0.538167	0.399769
439	SGCs	Itga7	0.581999	0.427309
440	SGCs	Itpr1	0.248365	0.190342
441	SGCs	Jun	0.255202	0.18714
442	SGCs	Kcna1	1.05611	0.479313
443	SGCs	Kcna2	0.621364	0.390803
444	SGCs	Kcnip3	0.246557	0.203023
445	SGCs	Kcnk2	0.204228	0.154221
446	SGCs	Kcnk3	0.081185	0.0723709
447	SGCs	Kctd17	0.0817747	0.0728833
448	SGCs	Kif1a	0.508165	0.380684
449	SGCs	Kit	0.954968	0.595107
450	SGCs	Klf6	0.216375	0.166389
451	SGCs	Klf7	1.38864	0.769566
452	SGCs	Kras	0.257428	0.203791
453	SGCs	L1cam	0.246795	0.170488
454	SGCs	Lama4	1.73534	0.8632
455	SGCs	Lgals1	0.139876	0.102856
456	SGCs	Lmx1b	0.121945	0.10465
457	SGCs	Lpar1	2.04943	0.869604
458	SGCs	Lrp1	0.353943	0.284744
459	SGCs	Lxn	0.0678211	0.0581529
460	SGCs	Lyn	0.139087	0.114897
461	SGCs	Lyst	0.695659	0.496349
462	SGCs	Maoa	0.110054	0.0941463
463	SGCs	Map2k1	0.221913	0.180351
464	SGCs	Mapk1	0.552352	0.416421
465	SGCs	Mapk10	0.255248	0.192648
466	SGCs	Mapk14	0.282684	0.225695
467	SGCs	Mapk3	0.256217	0.20725
468	SGCs	Mapk8	0.236531	0.193416
469	SGCs	Mapk9	0.244543	0.198284
470	SGCs	Mapt	0.822895	0.536698
471	SGCs	Mdc1	0.0644983	0.0562316
472	SGCs	Mecp2	0.584185	0.41719
473	SGCs	Mgll	0.429516	0.308057
474	SGCs	Mif	0.250091	0.196875
475	SGCs	Mpdz	0.670726	0.471372
476	SGCs	Mpz	2.06351	0.908159
477	SGCs	Msn	0.194266	0.152427
478	SGCs	Mtdh	0.953736	0.61368
479	SGCs	Mthfr	0.140822	0.120789
480	SGCs	Nav2	2.00981	0.785705
481	SGCs	Ncam1	2.99303	0.968746
482	SGCs	Ndn	0.069076	0.0598181
483	SGCs	Nedd4l	0.506908	0.343025
484	SGCs	Nefh	0.232052	0.181632
485	SGCs	Nf1	1.49768	0.809402
486	SGCs	Nfe2l2	0.36204	0.28372
487	SGCs	Nfkb1	1.09642	0.669784
488	SGCs	Nfkbia	0.151598	0.115537
489	SGCs	Nfkbiz	0.109231	0.0944025
490	SGCs	Nlgn2	0.114082	0.0992699
491	SGCs	Nova1	0.160712	0.132958
492	SGCs	Nox1	0.0942907	0.0782631
493	SGCs	Npepps	0.584852	0.427565
494	SGCs	Nr1h2	0.10348	0.0894069
495	SGCs	Nr2c2	0.483358	0.354938
496	SGCs	Nr2f6	0.0627131	0.0546945
497	SGCs	Nr3c1	0.445583	0.318432
498	SGCs	Nr4a1	0.152001	0.126553
499	SGCs	Nrg1	0.0923159	0.0736519
500	SGCs	Ntrk2	1.52717	0.786858
501	SGCs	Ntrk3	0.466576	0.197387
502	SGCs	P2rx4	0.377802	0.298066
503	SGCs	P2rx7	0.646235	0.446266
504	SGCs	P2ry12	0.290577	0.215576
505	SGCs	Pbx2	0.0821037	0.0749328
506	SGCs	Per1	0.137333	0.115922
507	SGCs	Per2	0.0990787	0.0900474
508	SGCs	Pick1	0.14245	0.124119
509	SGCs	Pik3ca	0.452008	0.339951
510	SGCs	Pik3cb	0.0870665	0.0698091
511	SGCs	Pip5k1a	0.281382	0.225311
512	SGCs	Pip5k1c	0.0735831	0.0634046
513	SGCs	Plcb1	0.236711	0.157551
514	SGCs	Plcb3	0.0932555	0.0813373
515	SGCs	Plcb4	1.53467	0.790829
516	SGCs	Plp1	1.93023	0.894326
517	SGCs	Pmp22	1.03497	0.638786
518	SGCs	Por	0.375398	0.29576
519	SGCs	Ppara	0.415512	0.305623
520	SGCs	Ppp1r9b	0.124262	0.111567
521	SGCs	Ppp3ca	1.606	0.815806
522	SGCs	Ppp3cc	0.304567	0.240169
523	SGCs	Ppp3r1	0.126532	0.110158
524	SGCs	Ppt2	0.135163	0.117587
525	SGCs	Prkaa2	0.13299	0.110414
526	SGCs	Prkaca	0.159701	0.137569
527	SGCs	Prkacb	0.306703	0.245165
528	SGCs	Prkag2	0.113628	0.090944
529	SGCs	Prkca	0.984026	0.569233
530	SGCs	Prkcd	0.157455	0.135007
531	SGCs	Prkce	1.24606	0.722813
532	SGCs	Prkd1	0.550725	0.372742
533	SGCs	Prkd3	0.194683	0.160497
534	SGCs	Prkg1	2.37175	0.900474
535	SGCs	Prl	0.293341	0.200333
536	SGCs	Prnp	1.03372	0.638401
537	SGCs	Prrt1	0.0636149	0.0570001
538	SGCs	Prx	0.114398	0.08518
539	SGCs	Psmb8	0.107492	0.0846676
540	SGCs	Psmb9	0.0841795	0.0707058
541	SGCs	Ptgds	1.57066	0.758422
542	SGCs	Ptges	0.0926533	0.0835148
543	SGCs	Ptn	2.5121	0.925708
544	SGCs	Ptprz1	2.41134	0.864865
545	SGCs	Rab5a	0.336744	0.275394
546	SGCs	Rad52	0.0871579	0.0763417
547	SGCs	Rap1a	0.746965	0.51979
548	SGCs	Rela	0.126267	0.106187
549	SGCs	Reln	0.405901	0.234277
550	SGCs	Ring1	0.114692	0.100679
551	SGCs	Rnf5	0.0927246	0.0808249
552	SGCs	Rps18	0.183558	0.147304
553	SGCs	Rps6ka3	0.522238	0.369156
554	SGCs	Rtn4	0.968588	0.615089
555	SGCs	Runx1	0.0897037	0.0745485
556	SGCs	Runx2	0.493514	0.354041
557	SGCs	S100a10	0.23201	0.176893
558	SGCs	S100b	0.567823	0.400026
559	SGCs	S1pr3	0.518102	0.378506
560	SGCs	Scg3	0.572365	0.418599
561	SGCs	Scn8a	0.11729	0.0964519
562	SGCs	Sema6a	0.961799	0.575893
563	SGCs	Set	0.237369	0.192904
564	SGCs	Shc1	0.0993088	0.0892789
565	SGCs	Sigmar1	0.148266	0.129371
566	SGCs	Slc12a2	1.45294	0.740105
567	SGCs	Slc12a6	0.429666	0.315614
568	SGCs	Slc15a2	0.13052	0.114385
569	SGCs	Slc1a3	0.497127	0.362367
570	SGCs	Slc39a7	0.113019	0.0990137
571	SGCs	Slc6a1	0.0942245	0.080953
572	SGCs	Slc6a11	0.117329	0.104009
573	SGCs	Sod2	0.219211	0.186755
574	SGCs	Sparc	1.72026	0.86051
575	SGCs	Spp1	0.067347	0.0548226
576	SGCs	Sptlc1	0.183661	0.154349
577	SGCs	Srd5a1	0.0667585	0.0566159
578	SGCs	Srr	0.385014	0.293967
579	SGCs	Stard13	3.10184	0.978609
580	SGCs	Stau1	0.228612	0.188421
581	SGCs	Stau2	0.193693	0.15691
582	SGCs	Stk39	0.58326	0.413731
583	SGCs	Stx1a	0.0597911	0.051108
584	SGCs	Tap1	0.0928697	0.0792878
585	SGCs	Tap2	0.322882	0.25554
586	SGCs	Tcirg1	0.125032	0.109901
587	SGCs	Tlr3	0.154427	0.132189
588	SGCs	Tmsb10	0.215672	0.166005
589	SGCs	Tmsb4x	0.932948	0.572307
590	SGCs	Tnfrsf1a	0.088496	0.076726
591	SGCs	Tnxb	0.310647	0.248495
592	SGCs	Trim26	0.194633	0.16498
593	SGCs	Trpm3	1.7779	0.77264
594	SGCs	Tuba4a	0.0595684	0.0516203
595	SGCs	Tyrp1	0.10032	0.0773665
596	SGCs	Uchl1	0.481529	0.334572
597	SGCs	Ucp2	0.158268	0.135263
598	SGCs	Vegfa	0.507853	0.381837
599	SGCs	Vps4a	0.0943387	0.0818496
600	SGCs	Vps4b	0.329948	0.269886
601	SGCs	Wnk1	0.884186	0.582042
602	SGCs	Ywhaz	0.510317	0.389138
603	SGCs	Yy1	0.274031	0.221468
604	SGCs	Zeb2	2.37597	0.933905
605	SGCs	Zfand5	0.353585	0.280646
606	SGCs	Zfand6	1.19818	0.716665
607	SGCs	Atp2b1	0.562362	0.410273
608	SGCs	Coq10a	0.107928	0.0970924
609	SCs	Acsl1	0.185781	0.13056
610	SCs	Adamts5	1.0467	0.487549
611	SCs	Adcy1	0.257396	0.158342
612	SCs	Adcy8	0.166798	0.0957248
613	SCs	Agpat1	0.0754332	0.0505254
614	SCs	Anxa2	0.453442	0.265582
615	SCs	Apoe	2.42083	0.894919
616	SCs	App	1.17258	0.579243
617	SCs	Arl5b	0.134355	0.0886714
618	SCs	Arrb1	0.101836	0.0643443
619	SCs	Atf1	0.188271	0.123938
620	SCs	Atp1a1	0.739629	0.422485
621	SCs	Atp1b3	1.20112	0.606305
622	SCs	Atp6v1a	0.190384	0.127969
623	SCs	Atp6v1b2	0.232743	0.150569
624	SCs	Bace1	0.198416	0.140924
625	SCs	Bach1	0.12581	0.0804664
626	SCs	Cacna1a	0.608851	0.328631
627	SCs	Cacna2d1	0.272947	0.157046
628	SCs	Calca	0.0955196	0.0558514
629	SCs	Calm2	0.894486	0.481071
630	SCs	Camk1	0.123021	0.0790269
631	SCs	Camk2b	0.0836731	0.0549878
632	SCs	Cat	0.321131	0.204981
633	SCs	Cd55	0.346133	0.213617
634	SCs	Cdk5	0.0952773	0.0666475
635	SCs	Cdkn1a	0.899927	0.461062
636	SCs	Chuk	0.270473	0.183389
637	SCs	Clcn6	0.234012	0.155175
638	SCs	Clock	0.491379	0.296963
639	SCs	Comt	0.639203	0.374262
640	SCs	Creb1	0.41596	0.256082
641	SCs	Crip2	0.612738	0.345185
642	SCs	Csnk1a1	0.917347	0.510436
643	SCs	Csnk1e	0.115006	0.0754282
644	SCs	Ctsb	0.407238	0.253059
645	SCs	Ctsd	0.441931	0.267885
646	SCs	Cttn	0.140492	0.0965885
647	SCs	Dbi	1.22716	0.593062
648	SCs	Ddr1	0.237529	0.162372
649	SCs	Ddx24	0.42441	0.264287
650	SCs	Dhx16	0.0879504	0.0617533
651	SCs	Dicer1	0.316558	0.203541
652	SCs	Disc1	0.0797647	0.0531165
653	SCs	Dlg2	0.313903	0.118324
654	SCs	Dtnbp1	0.174747	0.112854
655	SCs	Ednrb	0.108904	0.0633367
656	SCs	Efnb1	0.120128	0.0770117
657	SCs	Egfl8	0.49298	0.279113
658	SCs	Enpp2	0.463993	0.213617
659	SCs	Epb41l2	1.17421	0.601123
660	SCs	Ephb1	0.375605	0.183676
661	SCs	Ephb6	0.212556	0.131999
662	SCs	Erbb2	0.103313	0.0646322
663	SCs	Erbb4	0.359604	0.156758
664	SCs	Etv1	0.079014	0.0616093
665	SCs	Ezr	0.123821	0.0762919
666	SCs	Faah	0.197158	0.135166
667	SCs	Fabp7	0.438972	0.245574
668	SCs	Fgf2	0.12874	0.0800345
669	SCs	Fkbp5	0.44068	0.249604
670	SCs	Flot1	0.139675	0.0901108
671	SCs	Fmr1	0.303179	0.194185
672	SCs	Fstl1	0.23615	0.142364
673	SCs	Fxyd7	0.138856	0.0830574
674	SCs	Fyn	1.19662	0.601123
675	SCs	Gabarapl1	0.315061	0.198359
676	SCs	Gabbr1	0.171344	0.12365
677	SCs	Ghr	0.356404	0.187563
678	SCs	Glrb	0.0681104	0.0559954
679	SCs	Gnao1	0.312453	0.150281
680	SCs	Gnaq	1.32005	0.651072
681	SCs	Gng5	0.242618	0.145386
682	SCs	Gpx4	0.886016	0.477616
683	SCs	Gria3	0.34408	0.191162
684	SCs	Gria4	0.111816	0.0695264
685	SCs	Grik1	0.149763	0.0728372
686	SCs	Grk4	0.234743	0.142939
687	SCs	Grk5	0.215463	0.127969
688	SCs	Grk6	0.0796349	0.0568591
689	SCs	Grn	0.149839	0.0973082
690	SCs	Hcn1	2.20005	0.776882
691	SCs	Hcn2	0.0972732	0.0725493
692	SCs	Hdac4	0.304453	0.195912
693	SCs	Hif1a	0.325709	0.205844
694	SCs	Hint1	0.390618	0.232906
695	SCs	Hmgb1	0.510291	0.301281
696	SCs	Hmox2	0.152814	0.111415
697	SCs	Hnrnpd	0.287183	0.189578
698	SCs	Hnrnpu	0.722516	0.423636
699	SCs	Hsp90ab1	1.38689	0.669929
700	SCs	Hspa8	0.82109	0.452857
701	SCs	Hspa9	0.208218	0.136462
702	SCs	Hspb1	0.0943021	0.0595941
703	SCs	Ifngr1	0.128616	0.0847848
704	SCs	Ifrd1	0.244496	0.163092
705	SCs	Ikbkb	0.16682	0.116165
706	SCs	Il18	0.0856471	0.0680869
707	SCs	Il1rap	0.744486	0.398157
708	SCs	Il6st	0.258769	0.163092
709	SCs	Itga7	0.127986	0.0821938
710	SCs	Itpr1	0.239914	0.144811
711	SCs	Jun	0.168669	0.100187
712	SCs	Kcna1	2.25208	0.840219
713	SCs	Kcna2	0.826017	0.433137
714	SCs	Kif1a	1.08617	0.573197
715	SCs	Klf6	0.365177	0.218368
716	SCs	Klf7	0.96825	0.508709
717	SCs	Kras	0.903053	0.47776
718	SCs	Lama4	0.642072	0.345329
719	SCs	Lgals1	0.300627	0.171873
720	SCs	Lpar1	0.427571	0.245574
721	SCs	Lrp1	0.253093	0.160069
722	SCs	Lyst	0.482102	0.295811
723	SCs	Maoa	0.121877	0.0813301
724	SCs	Map2k1	0.190128	0.121923
725	SCs	Mapk1	0.473508	0.292212
726	SCs	Mapk10	0.0928497	0.0669354
727	SCs	Mapk14	0.28971	0.183389
728	SCs	Mapk3	0.503742	0.29941
729	SCs	Mapk8	0.195875	0.128689
730	SCs	Mapk9	0.188499	0.127105
731	SCs	Mapt	0.357525	0.176911
732	SCs	Mecp2	0.513537	0.300993
733	SCs	Mgll	0.445298	0.257089
734	SCs	Mif	0.230968	0.139485
735	SCs	Mme	0.680829	0.357708
736	SCs	Mpdz	1.08831	0.561393
737	SCs	Mpz	5.08596	0.963581
738	SCs	Msn	0.233446	0.14625
739	SCs	Mtdh	0.788668	0.439902
740	SCs	Mthfr	0.245861	0.153016
741	SCs	Nav2	0.114887	0.078739
742	SCs	Nbl1	0.121678	0.0813301
743	SCs	Ncam1	0.484185	0.209587
744	SCs	Nedd4l	0.184949	0.123938
745	SCs	Nefh	0.190402	0.115877
746	SCs	Nf1	1.4157	0.685908
747	SCs	Nfe2l2	0.335803	0.209731
748	SCs	Nfkb1	0.505608	0.302577
749	SCs	Nfkbia	0.270191	0.162372
750	SCs	Npepps	0.519438	0.312365
751	SCs	Nr1h2	0.137226	0.0891032
752	SCs	Nr2c2	0.438742	0.264143
753	SCs	Nr3c1	0.611289	0.35339
754	SCs	Nr4a1	0.0783233	0.0513891
755	SCs	Ntrk2	0.167023	0.0961566
756	SCs	Ntrk3	0.0901286	0.0512451
757	SCs	P2rx4	0.193979	0.13056
758	SCs	P2rx7	0.939162	0.495178
759	SCs	P2ry2	0.141296	0.0872319
760	SCs	Pak7	0.462228	0.2057
761	SCs	Pcsk6	0.424967	0.260256
762	SCs	Per1	0.15881	0.102202
763	SCs	Per2	0.0874459	0.0585864
764	SCs	Pick1	0.109705	0.0798906
765	SCs	Pik3ca	0.415657	0.250468
766	SCs	Pik3cb	0.121227	0.0873758
767	SCs	Pip5k1a	0.282623	0.177775
768	SCs	Pip5k1c	0.0778644	0.0513891
769	SCs	Pla2g4a	0.129751	0.0819059
770	SCs	Plcb1	2.30996	0.794875
771	SCs	Plcb4	0.924445	0.475745
772	SCs	Plcl1	0.602504	0.224701
773	SCs	Plp1	2.76551	0.930905
774	SCs	Pmp22	3.59914	0.96646
775	SCs	Por	0.22849	0.151432
776	SCs	Ppara	0.0853538	0.0521088
777	SCs	Ppp3ca	1.33788	0.640852
778	SCs	Ppp3cc	0.268752	0.171009
779	SCs	Ppp3r1	0.124258	0.0839211
780	SCs	Ppt2	0.0926987	0.0621851
781	SCs	Prkaca	0.137328	0.0916943
782	SCs	Prkacb	0.308798	0.196488
783	SCs	Prkca	2.41073	0.840363
784	SCs	Prkcb	0.0832062	0.062617
785	SCs	Prkcd	0.182121	0.117173
786	SCs	Prkce	1.01646	0.503527
787	SCs	Prkd1	0.518189	0.283144
788	SCs	Prkd3	0.225716	0.149705
789	SCs	Prkg1	0.187636	0.0965885
790	SCs	Prl	0.398304	0.211602
791	SCs	Prnp	0.855159	0.477472
792	SCs	Prx	2.01603	0.785519
793	SCs	Ptgds	1.86039	0.738592
794	SCs	Ptn	0.567993	0.299842
795	SCs	Ptprz1	0.135006	0.0777314
796	SCs	Rab5a	0.316879	0.205988
797	SCs	Rad52	0.0888569	0.0623291
798	SCs	Rap1a	0.811169	0.444364
799	SCs	Rela	0.125182	0.0826256
800	SCs	Reln	1.70387	0.689074
801	SCs	Ring1	0.110781	0.0794588
802	SCs	Rnf5	0.131281	0.0893911
803	SCs	Rps18	0.218689	0.137182
804	SCs	Rps6ka3	0.256972	0.14553
805	SCs	Rtn4	1.32618	0.604434
806	SCs	S100a10	0.292201	0.174896
807	SCs	S100b	0.934721	0.499208
808	SCs	Scg3	0.0831886	0.0557075
809	SCs	Sema6a	0.177125	0.109544
810	SCs	Serpinb1a	0.0700794	0.0577228
811	SCs	Set	0.238476	0.154311
812	SCs	Sgk1	0.423207	0.249316
813	SCs	Sigmar1	0.114272	0.0741327
814	SCs	Slc12a2	1.17871	0.573917
815	SCs	Slc12a6	0.503736	0.294804
816	SCs	Slc1a3	0.142641	0.0961566
817	SCs	Slc39a7	0.124347	0.0837772
818	SCs	Slc6a1	0.466246	0.28372
819	SCs	Slc6a6	0.153547	0.114006
820	SCs	Sod2	0.186401	0.120628
821	SCs	Sparc	2.05923	0.805528
822	SCs	Spp1	0.145098	0.084353
823	SCs	Sptlc1	0.169169	0.115877
824	SCs	Srr	0.319861	0.202677
825	SCs	Stard13	1.40778	0.635094
826	SCs	Stau1	0.20201	0.131855
827	SCs	Stau2	0.101989	0.0698143
828	SCs	Stk39	1.60827	0.736721
829	SCs	Stmn4	0.121591	0.081474
830	SCs	Tmsb10	0.305951	0.181949
831	SCs	Tmsb4x	1.30664	0.615661
832	SCs	Tnxb	0.353767	0.210019
833	SCs	Trim26	0.136026	0.0937095
834	SCs	Trpm3	0.797894	0.394847
835	SCs	Uchl1	0.464094	0.274651
836	SCs	Ucp2	0.185881	0.11962
837	SCs	Vps4a	0.104873	0.0709659
838	SCs	Vps4b	0.324657	0.210738
839	SCs	Wnk1	0.875382	0.449259
840	SCs	Ywhaz	0.456196	0.283864
841	SCs	Yy1	0.294999	0.189866
842	SCs	Zeb2	2.22191	0.83734
843	SCs	Zfand5	0.440751	0.273787
844	SCs	Zfand6	0.674573	0.383619
845	SCs	Atp2b1	0.376712	0.235785
846	SCs	Coq10a	0.0828699	0.0601699
847	ICs	Abcb1a	0.123412	0.0855019
848	ICs	Abcc3	0.189354	0.130112
849	ICs	Abcc4	0.27542	0.211896
850	ICs	Acsl1	0.345021	0.245353
851	ICs	Adamts5	0.391053	0.237918
852	ICs	Adcy1	0.0786173	0.0594796
853	ICs	Adcy5	0.147242	0.126394
854	ICs	Adcy7	0.576335	0.401487
855	ICs	Adrb2	0.0865061	0.0780669
856	ICs	Agpat1	0.0676151	0.0557621
857	ICs	Akr1b10	0.148263	0.126394
858	ICs	Alox5	0.148691	0.104089
859	ICs	Anxa1	0.109539	0.0780669
860	ICs	Anxa2	0.498448	0.3829
861	ICs	Apoe	3.31116	0.951673
862	ICs	App	1.2697	0.657993
863	ICs	Arl5b	0.204777	0.174721
864	ICs	Arrb1	0.297997	0.263941
865	ICs	Arrb2	0.328372	0.252788
866	ICs	Atf1	0.264719	0.219331
867	ICs	Atf6b	0.0658785	0.0557621
868	ICs	Atp1a1	0.481903	0.345725
869	ICs	Atp1b3	0.64962	0.420074
870	ICs	Atp6v1a	0.321201	0.256506
871	ICs	Atp6v1b2	0.36823	0.27881
872	ICs	Atp6v1g2	0.113168	0.104089
873	ICs	Bace1	0.115229	0.111524
874	ICs	Bach1	0.321239	0.256506
875	ICs	Bambi	0.0677664	0.070632
876	ICs	Bbs4	0.086426	0.0817844
877	ICs	Bloc1s6	0.0561441	0.0594796
878	ICs	Btg2	0.234855	0.189591
879	ICs	C5ar1	0.177145	0.118959
880	ICs	Cacna1a	0.192077	0.152416
881	ICs	Cacna1e	0.080612	0.0557621
882	ICs	Cacna2d1	0.19566	0.156134
883	ICs	Calca	0.0584842	0.0520446
884	ICs	Calcrl	0.272649	0.200743
885	ICs	Calm2	0.816728	0.535316
886	ICs	Camk1	0.225415	0.189591
887	ICs	Camk2b	0.0674793	0.0520446
888	ICs	Camk4	0.204886	0.104089
889	ICs	Casp1	0.0882586	0.0780669
890	ICs	Cat	0.184294	0.156134
891	ICs	Ccl5	0.226339	0.100372
892	ICs	Ccr1	0.11596	0.0817844
893	ICs	Ccr2	0.496646	0.241636
894	ICs	Ccr5	0.513535	0.33829
895	ICs	Cd14	0.132582	0.111524
896	ICs	Cd274	0.141469	0.100372
897	ICs	Cd38	0.214214	0.148699
898	ICs	Cd40	0.0930744	0.063197
899	ICs	Cd55	0.284691	0.178439
900	ICs	Cdk5	0.0778812	0.0669145
901	ICs	Cdkn1a	0.2212	0.156134
902	ICs	Chrm3	0.101481	0.0557621
903	ICs	Chuk	0.326656	0.256506
904	ICs	Clcn6	0.122897	0.104089
905	ICs	Clock	0.523437	0.371747
906	ICs	Cnr2	0.0740209	0.0557621
907	ICs	Comt	0.616027	0.427509
908	ICs	Creb1	0.663389	0.460967
909	ICs	Crip2	0.302095	0.226766
910	ICs	Csf2rb	0.153224	0.107807
911	ICs	Csk	0.250232	0.204461
912	ICs	Csnk1a1	0.886222	0.576208
913	ICs	Csnk1e	0.174777	0.156134
914	ICs	Ctsb	0.975542	0.579926
915	ICs	Ctsd	0.578727	0.386617
916	ICs	Ctss	1.19598	0.587361
917	ICs	Cttn	0.103063	0.0966543
918	ICs	Cx3cr1	0.608294	0.35316
919	ICs	Cxcr3	0.0848387	0.063197
920	ICs	Cxcr4	0.0919337	0.0743494
921	ICs	Cybb	0.632824	0.364312
922	ICs	Dbi	0.932678	0.546468
923	ICs	Ddr1	0.133983	0.130112
924	ICs	Ddx24	0.494823	0.36803
925	ICs	Dhx16	0.133369	0.118959
926	ICs	Dicer1	0.400334	0.319703
927	ICs	Disc1	0.490348	0.345725
928	ICs	Dlg2	0.201607	0.130112
929	ICs	Dlg4	0.0800615	0.0780669
930	ICs	Dpp4	0.180118	0.107807
931	ICs	Dtnbp1	0.317469	0.249071
932	ICs	Dusp6	0.101682	0.0855019
933	ICs	Ednrb	0.271029	0.197026
934	ICs	Efnb1	0.0803556	0.0780669
935	ICs	Efnb2	0.0889747	0.0743494
936	ICs	Egfl8	0.174412	0.133829
937	ICs	Egfr	0.272663	0.159851
938	ICs	Enpp2	0.14454	0.115242
939	ICs	Epb41l2	1.22785	0.66171
940	ICs	Ephb1	0.0658748	0.0557621
941	ICs	Ephb4	0.0451239	0.0520446
942	ICs	Ephx1	0.102935	0.0892193
943	ICs	Erbb2	0.0439686	0.0520446
944	ICs	Erbb4	0.134406	0.0780669
945	ICs	Esr1	0.209654	0.144981
946	ICs	Etv1	0.350813	0.263941
947	ICs	Ezr	0.269935	0.197026
948	ICs	Fabp7	0.581506	0.371747
949	ICs	Fgf2	0.0902336	0.0892193
950	ICs	Fkbp5	0.759009	0.438662
951	ICs	Flot1	0.0727124	0.0669145
952	ICs	Fmr1	0.3418	0.252788
953	ICs	Frmpd4	0.161099	0.0929368
954	ICs	Fstl1	0.351451	0.256506
955	ICs	Fxyd7	0.149919	0.130112
956	ICs	Fyn	0.797038	0.483271
957	ICs	Gabarapl1	0.236513	0.185874
958	ICs	Gabbr1	0.255443	0.208178
959	ICs	Gap43	0.0848611	0.063197
960	ICs	Gbp2	0.166427	0.107807
961	ICs	Gch1	0.107441	0.0780669
962	ICs	Gfra2	0.11178	0.0929368
963	ICs	Ghr	0.319755	0.226766
964	ICs	Gja1	0.129733	0.107807
965	ICs	Gnao1	0.15219	0.122677
966	ICs	Gnaq	1.68007	0.784387
967	ICs	Gng5	0.297082	0.204461
968	ICs	Gpsm3	0.10448	0.0855019
969	ICs	Gpx4	0.445726	0.32342
970	ICs	Gria3	0.266955	0.204461
971	ICs	Gria4	0.202307	0.133829
972	ICs	Grk4	0.234546	0.193309
973	ICs	Grk5	0.585039	0.39777
974	ICs	Grk6	0.236778	0.189591
975	ICs	Grn	0.412682	0.301115
976	ICs	Gstt1	0.0669437	0.0669145
977	ICs	Hcn1	0.388933	0.174721
978	ICs	Hdac4	0.527494	0.375465
979	ICs	Hif1a	0.417054	0.319703
980	ICs	Hint1	0.347117	0.271375
981	ICs	Hmgb1	0.453111	0.35316
982	ICs	Hmox2	0.357763	0.27881
983	ICs	Hnrnpd	0.468308	0.360595
984	ICs	Hnrnpu	0.783118	0.527881
985	ICs	Hrh2	0.0829201	0.070632
986	ICs	Hsp90ab1	1.22675	0.687732
987	ICs	Hspa8	0.7695	0.498141
988	ICs	Hspa9	0.174539	0.144981
989	ICs	Hspb1	0.179748	0.126394
990	ICs	Ifngr1	0.664048	0.453532
991	ICs	Ifrd1	0.27885	0.234201
992	ICs	Igf1	0.245564	0.159851
993	ICs	Ikbkb	0.422018	0.319703
994	ICs	Ikbke	0.128778	0.100372
995	ICs	Il18	0.184471	0.144981
996	ICs	Il1r1	0.0845758	0.070632
997	ICs	Il1rap	0.326565	0.234201
998	ICs	Il1rl1	0.0890355	0.063197
999	ICs	Il21r	0.308992	0.223048
1000	ICs	Il2rb	0.135157	0.0855019
1001	ICs	Il33	0.0756391	0.0594796
1002	ICs	Il6st	0.458077	0.345725
1003	ICs	Il7r	0.199675	0.104089
1004	ICs	Irf8	0.404464	0.27881
1005	ICs	Itga7	0.134192	0.126394
1006	ICs	Itgam	0.463024	0.289963
1007	ICs	Itpr1	0.753392	0.434944
1008	ICs	Jun	0.191583	0.148699
1009	ICs	Kcna1	0.611946	0.327138
1010	ICs	Kcna2	0.290931	0.208178
1011	ICs	Kcnip3	0.243386	0.182156
1012	ICs	Kcnk2	0.165251	0.111524
1013	ICs	Kctd17	0.0626807	0.0594796
1014	ICs	Kif1a	0.276102	0.208178
1015	ICs	Kit	0.182961	0.141264
1016	ICs	Klf6	0.358719	0.267658
1017	ICs	Klf7	0.781078	0.505576
1018	ICs	Kras	0.588141	0.390335
1019	ICs	L1cam	0.0720425	0.0669145
1020	ICs	Lama4	0.563993	0.360595
1021	ICs	Lepr	0.069626	0.0520446
1022	ICs	Lgals1	0.293034	0.211896
1023	ICs	Lpar1	0.58118	0.33829
1024	ICs	Lrp1	0.551521	0.379182
1025	ICs	Lst1	0.466587	0.297398
1026	ICs	Ltb	0.224073	0.115242
1027	ICs	Lxn	0.0652372	0.0594796
1028	ICs	Lyn	1.62481	0.710037
1029	ICs	Lyst	0.754375	0.486989
1030	ICs	Maoa	0.0784248	0.0669145
1031	ICs	Map2k1	0.440328	0.312268
1032	ICs	Map2k3	0.0900637	0.0780669
1033	ICs	Map3k8	0.230165	0.174721
1034	ICs	Mapk1	0.676224	0.479554
1035	ICs	Mapk10	0.101613	0.0855019
1036	ICs	Mapk14	0.882517	0.542751
1037	ICs	Mapk3	0.334907	0.249071
1038	ICs	Mapk8	0.270525	0.219331
1039	ICs	Mapk9	0.276489	0.237918
1040	ICs	Mapt	0.206003	0.156134
1041	ICs	Mdc1	0.102186	0.0892193
1042	ICs	Mecp2	0.582144	0.416357
1043	ICs	Mgll	0.27703	0.204461
1044	ICs	Mif	0.195374	0.159851
1045	ICs	Mme	0.0850071	0.0594796
1046	ICs	Mpdz	0.323364	0.234201
1047	ICs	Mpz	1.93582	0.736059
1048	ICs	Msn	0.732584	0.486989
1049	ICs	Mtdh	1.0497	0.64684
1050	ICs	Mthfr	0.13911	0.118959
1051	ICs	Nav2	0.782298	0.360595
1052	ICs	Nbl1	0.0988225	0.0892193
1053	ICs	Ncam1	0.682183	0.286245
1054	ICs	Nedd4l	0.69054	0.431227
1055	ICs	Nefh	0.24749	0.182156
1056	ICs	Nf1	1.11917	0.650558
1057	ICs	Nfe2l2	0.627291	0.427509
1058	ICs	Nfkb1	1.12447	0.64684
1059	ICs	Nfkbia	0.292326	0.234201
1060	ICs	Nfkbil1	0.0628901	0.0594796
1061	ICs	Nfkbiz	0.364007	0.249071
1062	ICs	Nlgn2	0.0540446	0.0594796
1063	ICs	Nlrp3	0.216763	0.152416
1064	ICs	Nova1	0.0822365	0.0780669
1065	ICs	Npepps	0.566161	0.412639
1066	ICs	Nr1h2	0.113692	0.0966543
1067	ICs	Nr2c2	0.695959	0.449814
1068	ICs	Nr3c1	1.08251	0.6171
1069	ICs	Nr4a1	0.0687898	0.0557621
1070	ICs	Nrg1	0.0825092	0.0669145
1071	ICs	Ntrk2	0.440662	0.289963
1072	ICs	Ntrk3	0.419036	0.223048
1073	ICs	Oprm1	0.236968	0.167286
1074	ICs	P2rx4	0.495188	0.35316
1075	ICs	P2rx7	0.730003	0.460967
1076	ICs	P2ry12	0.603616	0.371747
1077	ICs	P2ry13	0.0658396	0.0557621
1078	ICs	P2ry6	0.530473	0.35316
1079	ICs	Pacsin1	0.124663	0.0855019
1080	ICs	Pbx2	0.103399	0.0929368
1081	ICs	Pdgfb	0.218743	0.163569
1082	ICs	Per1	0.122943	0.115242
1083	ICs	Per2	0.0529653	0.0594796
1084	ICs	Pick1	0.0716649	0.063197
1085	ICs	Pik3ca	0.663664	0.460967
1086	ICs	Pik3cb	0.292693	0.237918
1087	ICs	Pik3cg	0.404903	0.297398
1088	ICs	Pip5k1a	0.306718	0.234201
1089	ICs	Pip5k1b	0.172252	0.100372
1090	ICs	Pip5k1c	0.149396	0.133829
1091	ICs	Pla2g4a	0.458678	0.319703
1092	ICs	Plcb1	0.632035	0.27881
1093	ICs	Plcb3	0.103083	0.0855019
1094	ICs	Plcb4	0.701483	0.427509
1095	ICs	Plcg1	0.087093	0.070632
1096	ICs	Plcl1	0.603153	0.304833
1097	ICs	Plp1	1.01377	0.520446
1098	ICs	Pmp22	1.11931	0.531599
1099	ICs	Por	0.322101	0.245353
1100	ICs	Ppara	0.140084	0.118959
1101	ICs	Pparg	0.138275	0.0855019
1102	ICs	Ppp1r9b	0.288008	0.223048
1103	ICs	Ppp3ca	1.96379	0.881041
1104	ICs	Ppp3cc	0.381284	0.271375
1105	ICs	Ppp3r1	0.156613	0.141264
1106	ICs	Ppt2	0.136808	0.122677
1107	ICs	Prkaca	0.164312	0.133829
1108	ICs	Prkacb	0.41465	0.327138
1109	ICs	Prkag2	0.5187	0.334572
1110	ICs	Prkca	1.17964	0.579926
1111	ICs	Prkcb	1.40672	0.684015
1112	ICs	Prkcd	0.530544	0.356877
1113	ICs	Prkce	1.00973	0.579926
1114	ICs	Prkd1	0.185848	0.144981
1115	ICs	Prkd3	0.301647	0.226766
1116	ICs	Prkg1	0.9578	0.420074
1117	ICs	Prl	0.612769	0.32342
1118	ICs	Prnp	0.416231	0.301115
1119	ICs	Prx	0.367687	0.204461
1120	ICs	Psmb8	0.218857	0.159851
1121	ICs	Psmb9	0.243951	0.182156
1122	ICs	Ptafr	0.129843	0.100372
1123	ICs	Ptgds	1.83609	0.784387
1124	ICs	Ptger4	0.120165	0.0966543
1125	ICs	Ptgs1	0.139725	0.118959
1126	ICs	Ptn	0.843053	0.405204
1127	ICs	Ptpn6	0.204855	0.163569
1128	ICs	Ptprz1	0.492177	0.226766
1129	ICs	Rab5a	0.436518	0.35316
1130	ICs	Rad52	0.0982148	0.0892193
1131	ICs	Ramp1	0.0947836	0.0743494
1132	ICs	Rap1a	1.11817	0.687732
1133	ICs	Rela	0.154015	0.126394
1134	ICs	Reln	0.357612	0.208178
1135	ICs	Rgs2	0.112355	0.0855019
1136	ICs	Ring1	0.103781	0.0892193
1137	ICs	Rnf5	0.112499	0.0966543
1138	ICs	Rps18	0.410852	0.27881
1139	ICs	Rps6ka3	0.971055	0.591078
1140	ICs	Rtn4	1.38268	0.717472
1141	ICs	Runx1	1.65532	0.773234
1142	ICs	Runx2	0.345058	0.237918
1143	ICs	Runx3	0.204972	0.126394
1144	ICs	Rxrb	0.0734702	0.0743494
1145	ICs	S100a10	0.424401	0.29368
1146	ICs	S100b	0.527927	0.371747
1147	ICs	S1pr3	0.130535	0.111524
1148	ICs	Scg3	0.125047	0.115242
1149	ICs	Scn8a	0.0762986	0.0669145
1150	ICs	Sema6a	0.380864	0.267658
1151	ICs	Set	0.309572	0.241636
1152	ICs	Sgk1	0.170063	0.133829
1153	ICs	Shc1	0.122362	0.107807
1154	ICs	Sigmar1	0.130951	0.107807
1155	ICs	Slc12a2	0.727028	0.453532
1156	ICs	Slc12a6	1.2609	0.687732
1157	ICs	Slc15a2	0.195327	0.144981
1158	ICs	Slc1a3	0.23636	0.159851
1159	ICs	Slc29a1	0.114963	0.0929368
1160	ICs	Slc39a7	0.132857	0.115242
1161	ICs	Slc6a1	0.117773	0.0966543
1162	ICs	Slc6a13	0.185057	0.111524
1163	ICs	Slc6a6	0.592972	0.401487
1164	ICs	Sod2	0.23144	0.204461
1165	ICs	Sparc	0.91137	0.516729
1166	ICs	Spp1	0.169063	0.122677
1167	ICs	Sptlc1	0.237963	0.197026
1168	ICs	Srr	0.270755	0.223048
1169	ICs	Stard13	1.09986	0.513011
1170	ICs	Stau1	0.406267	0.319703
1171	ICs	Stau2	0.220408	0.182156
1172	ICs	Stk39	0.74482	0.457249
1173	ICs	Tap1	0.232793	0.167286
1174	ICs	Tap2	0.374287	0.29368
1175	ICs	Tcirg1	0.253716	0.204461
1176	ICs	Tgfb1	0.335715	0.252788
1177	ICs	Tlr2	0.0841331	0.0743494
1178	ICs	Tlr3	0.11215	0.104089
1179	ICs	Tlr4	0.216906	0.144981
1180	ICs	Tmsb10	0.487649	0.30855
1181	ICs	Tmsb4x	1.80133	0.802974
1182	ICs	Tnfaip3	0.0577955	0.0557621
1183	ICs	Tnfrsf1a	0.211055	0.178439
1184	ICs	Tnfrsf1b	0.28403	0.204461
1185	ICs	Tnxb	0.163785	0.141264
1186	ICs	Trim26	0.332416	0.252788
1187	ICs	Trpm2	0.197767	0.141264
1188	ICs	Trpm3	0.799174	0.394052
1189	ICs	Trpv2	0.164175	0.137546
1190	ICs	Trpv4	0.110199	0.0855019
1191	ICs	Tuba4a	0.0879004	0.0743494
1192	ICs	Uchl1	0.607149	0.3829
1193	ICs	Ucp2	0.370572	0.282528
1194	ICs	Vegfa	0.154609	0.133829
1195	ICs	Vps4a	0.0999375	0.0743494
1196	ICs	Vps4b	0.40747	0.334572
1197	ICs	Vps52	0.0609353	0.0594796
1198	ICs	Wnk1	1.65306	0.799257
1199	ICs	Xdh	0.407941	0.249071
1200	ICs	Ywhaz	0.622428	0.438662
1201	ICs	Yy1	0.436839	0.334572
1202	ICs	Zeb2	2.48107	0.814126
1203	ICs	Zfand5	0.440959	0.345725
1204	ICs	Zfand6	1.00872	0.628253
1205	ICs	Atp2b1	1.23038	0.680297
1206	ICs	Coq10a	0.0718197	0.0669145
1207	ECs	Abcb1a	1.80144	0.70377
1208	ECs	Abcc4	1.18949	0.59246
1209	ECs	Ace	0.106379	0.070018
1210	ECs	Adamts5	0.217998	0.125673
1211	ECs	Alox12	0.121416	0.0736086
1212	ECs	Anxa2	0.612321	0.357271
1213	ECs	Apoe	2.65119	0.924596
1214	ECs	App	2.22287	0.876122
1215	ECs	Aqp1	0.174649	0.100539
1216	ECs	Arl5b	0.170008	0.116697
1217	ECs	Arrb1	0.222597	0.156194
1218	ECs	Atf1	0.185458	0.123878
1219	ECs	Atp1a1	0.507461	0.285458
1220	ECs	Atp1b3	0.75507	0.414722
1221	ECs	Atp6v1a	0.266062	0.168761
1222	ECs	Atp6v1b2	0.241353	0.150808
1223	ECs	Bace1	0.101422	0.0682226
1224	ECs	Bach1	0.186504	0.125673
1225	ECs	Bambi	0.1032	0.0682226
1226	ECs	Btg2	0.147729	0.104129
1227	ECs	Cacna1a	0.374122	0.217235
1228	ECs	Cacna1e	0.426139	0.201077
1229	ECs	Cacna2d1	0.0858188	0.0610413
1230	ECs	Calca	0.133114	0.0736086
1231	ECs	Calcrl	1.49252	0.644524
1232	ECs	Calm2	0.762765	0.421903
1233	ECs	Camk1	0.0902639	0.0628366
1234	ECs	Cat	0.136911	0.100539
1235	ECs	Cd274	0.129922	0.0807899
1236	ECs	Cd38	0.414483	0.253142
1237	ECs	Cdk5	0.100588	0.0610413
1238	ECs	Cdkn1a	0.290902	0.168761
1239	ECs	Chrm2	0.271642	0.123878
1240	ECs	Chrm3	0.428089	0.181329
1241	ECs	Chuk	0.208003	0.143627
1242	ECs	Clcn6	0.0942978	0.0664273
1243	ECs	Clock	0.504601	0.312388
1244	ECs	Comt	0.300112	0.195691
1245	ECs	Creb1	0.508141	0.314183
1246	ECs	Crip2	0.546408	0.307002
1247	ECs	Csf2rb	0.131587	0.0879713
1248	ECs	Csk	0.109276	0.0754039
1249	ECs	Csnk1a1	1.09822	0.583483
1250	ECs	Csnk1e	0.161393	0.105925
1251	ECs	Ctsb	0.347388	0.204668
1252	ECs	Ctsd	0.334866	0.193896
1253	ECs	Cttn	0.185179	0.131059
1254	ECs	Cx3cl1	0.232037	0.149013
1255	ECs	Dbi	0.797626	0.448833
1256	ECs	Ddc	0.122329	0.0664273
1257	ECs	Ddx24	0.398024	0.247756
1258	ECs	Dhx16	0.103171	0.070018
1259	ECs	Dicer1	0.425835	0.271095
1260	ECs	Disc1	0.183065	0.125673
1261	ECs	Dlg2	0.118523	0.064632
1262	ECs	Dlg4	0.0844567	0.0520646
1263	ECs	Dpp4	0.101575	0.0628366
1264	ECs	Dtnbp1	0.146505	0.0915619
1265	ECs	Dusp6	0.089803	0.0574506
1266	ECs	Edn1	0.156418	0.0861759
1267	ECs	Ednrb	0.25073	0.147217
1268	ECs	Efnb1	0.13244	0.0843806
1269	ECs	Efnb2	0.418752	0.24237
1270	ECs	Egfl8	0.111526	0.0718133
1271	ECs	Egfr	0.0987396	0.0520646
1272	ECs	Enpp2	0.151964	0.0951526
1273	ECs	Epb41l2	0.638741	0.364452
1274	ECs	Ephb4	0.443941	0.2693
1275	ECs	Ephx1	0.360227	0.226212
1276	ECs	Esr1	0.154512	0.0933573
1277	ECs	Etv1	0.113904	0.0754039
1278	ECs	Ezr	0.0689099	0.0502693
1279	ECs	Fabp7	0.479696	0.262118
1280	ECs	Fkbp5	0.621354	0.339318
1281	ECs	Flot1	0.140855	0.0861759
1282	ECs	Fmr1	0.250819	0.168761
1283	ECs	Fstl1	0.434171	0.247756
1284	ECs	Fxyd7	0.163905	0.0987433
1285	ECs	Fyn	0.809602	0.452424
1286	ECs	Gabarapl1	0.27049	0.16158
1287	ECs	Gabbr1	0.232618	0.156194
1288	ECs	Gbp2	0.161287	0.100539
1289	ECs	Gch1	0.307717	0.184919
1290	ECs	Ghr	1.03938	0.490126
1291	ECs	Gja1	0.342748	0.202873
1292	ECs	Gnao1	0.189325	0.114901
1293	ECs	Gnaq	1.79065	0.759425
1294	ECs	Gng5	0.245401	0.152603
1295	ECs	Gpx4	0.451257	0.258528
1296	ECs	Grasp	0.332338	0.220826
1297	ECs	Gria3	0.0947403	0.064632
1298	ECs	Grk4	0.203724	0.127469
1299	ECs	Grk5	0.936229	0.475763
1300	ECs	Grk6	0.143462	0.0987433
1301	ECs	Grn	0.166625	0.113106
1302	ECs	Hcn1	0.125723	0.0664273
1303	ECs	Hdac4	0.317263	0.208259
1304	ECs	Hif1a	0.447421	0.274686
1305	ECs	Hint1	0.373143	0.228007
1306	ECs	Hmgb1	0.440677	0.262118
1307	ECs	Hmox2	0.251851	0.166966
1308	ECs	Hnrnpd	0.288197	0.192101
1309	ECs	Hnrnpu	0.712439	0.420108
1310	ECs	Hsp90ab1	1.34933	0.648115
1311	ECs	Hspa8	0.882282	0.456014
1312	ECs	Hspa9	0.190771	0.13465
1313	ECs	Hspb1	0.432361	0.229803
1314	ECs	Htr2a	0.171607	0.0969479
1315	ECs	Ica1	0.850842	0.464991
1316	ECs	Ier3	0.243366	0.141831
1317	ECs	Ifngr1	0.281847	0.177738
1318	ECs	Ifrd1	0.219262	0.150808
1319	ECs	Ikbkb	0.343299	0.219031
1320	ECs	Il1r1	0.46058	0.213645
1321	ECs	Il1rap	0.0982136	0.0610413
1322	ECs	Il6st	0.884313	0.45781
1323	ECs	Itpr1	0.921373	0.479354
1324	ECs	Jun	0.240666	0.154399
1325	ECs	Kcna1	0.235215	0.129264
1326	ECs	Kcna2	0.122472	0.0825853
1327	ECs	Kctd17	0.0990415	0.0754039
1328	ECs	Kif1a	0.134911	0.0825853
1329	ECs	Kit	0.0950756	0.0682226
1330	ECs	Klf6	0.273949	0.177738
1331	ECs	Klf7	1.30121	0.631957
1332	ECs	Kras	0.428453	0.258528
1333	ECs	Lama4	1.21618	0.579892
1334	ECs	Lepr	0.242641	0.147217
1335	ECs	Lgals1	0.131198	0.0825853
1336	ECs	Lpar1	0.178796	0.0987433
1337	ECs	Lrp1	0.121297	0.0825853
1338	ECs	Lxn	0.124372	0.0789946
1339	ECs	Lyn	0.631372	0.359066
1340	ECs	Lynx1	0.0726569	0.0520646
1341	ECs	Lyst	0.334307	0.220826
1342	ECs	Maoa	0.669409	0.369838
1343	ECs	Maob	0.0887741	0.0556553
1344	ECs	Map2k1	0.305656	0.190305
1345	ECs	Map2k3	0.0920922	0.0610413
1346	ECs	Map3k8	0.162652	0.105925
1347	ECs	Mapk1	0.555987	0.332136
1348	ECs	Mapk11	0.0827524	0.05386
1349	ECs	Mapk14	0.366278	0.226212
1350	ECs	Mapk3	0.347458	0.210054
1351	ECs	Mapk8	0.252979	0.168761
1352	ECs	Mapk9	0.203249	0.138241
1353	ECs	Mapt	0.122631	0.0825853
1354	ECs	Mcf2l	0.947317	0.490126
1355	ECs	Mecp2	0.585879	0.344704
1356	ECs	Mgll	0.332404	0.192101
1357	ECs	Mif	0.185335	0.111311
1358	ECs	Mpdz	0.407267	0.251346
1359	ECs	Mpz	1.45112	0.653501
1360	ECs	Msn	0.63816	0.359066
1361	ECs	Mtdh	0.796063	0.43088
1362	ECs	Mthfr	0.0972277	0.0718133
1363	ECs	Nav2	0.987372	0.473968
1364	ECs	Nbl1	0.109085	0.0754039
1365	ECs	Ncam1	0.243243	0.120287
1366	ECs	Ndn	0.0819762	0.05386
1367	ECs	Nedd4l	0.924086	0.48474
1368	ECs	Nefh	0.295366	0.154399
1369	ECs	Nf1	0.857179	0.4614
1370	ECs	Nfe2l2	0.451766	0.278276
1371	ECs	Nfkb1	0.719084	0.421903
1372	ECs	Nfkbia	0.751395	0.411131
1373	ECs	Nfkbiz	0.150738	0.0987433
1374	ECs	Nos3	0.472721	0.276481
1375	ECs	Notch4	0.303305	0.18851
1376	ECs	Npepps	0.458125	0.285458
1377	ECs	Nr1h2	0.147316	0.0987433
1378	ECs	Nr2c2	0.508437	0.308797
1379	ECs	Nr3c1	0.849086	0.4614
1380	ECs	Ntrk2	0.187051	0.116697
1381	ECs	Ntrk3	0.152306	0.0771993
1382	ECs	P2rx4	0.144358	0.0969479
1383	ECs	P2rx7	0.162666	0.109515
1384	ECs	Pawr	0.11785	0.0682226
1385	ECs	Pbx2	0.0831747	0.0628366
1386	ECs	Pdgfb	0.744742	0.409336
1387	ECs	Per1	0.0916875	0.0736086
1388	ECs	Per2	0.124536	0.0861759
1389	ECs	Pik3ca	0.454758	0.280072
1390	ECs	Pik3cb	0.252821	0.16158
1391	ECs	Pip5k1a	0.232149	0.149013
1392	ECs	Pip5k1b	0.136907	0.0754039
1393	ECs	Pip5k1c	0.164691	0.10772
1394	ECs	Pla2g4a	0.251462	0.136445
1395	ECs	Plcb1	2.5798	0.850987
1396	ECs	Plcb3	0.121482	0.0807899
1397	ECs	Plcb4	1.38242	0.62298
1398	ECs	Plcg1	0.373634	0.235189
1399	ECs	Plcl1	0.187473	0.0987433
1400	ECs	Plp1	0.49321	0.2693
1401	ECs	Pmp22	0.676648	0.364452
1402	ECs	Por	0.278039	0.175943
1403	ECs	Pparg	0.108963	0.0628366
1404	ECs	Ppp1r9b	0.212839	0.141831
1405	ECs	Ppp3ca	1.47383	0.689408
1406	ECs	Ppp3cc	0.709828	0.384201
1407	ECs	Ppp3r1	0.170055	0.104129
1408	ECs	Ppt2	0.113686	0.0736086
1409	ECs	Prkaca	0.15826	0.100539
1410	ECs	Prkacb	0.460439	0.281867
1411	ECs	Prkag2	0.703233	0.362657
1412	ECs	Prkar1b	0.0793249	0.0502693
1413	ECs	Prkca	0.278366	0.156194
1414	ECs	Prkcb	0.193284	0.111311
1415	ECs	Prkce	0.994768	0.517056
1416	ECs	Prkd1	0.830471	0.409336
1417	ECs	Prkd3	0.384286	0.245961
1418	ECs	Prkg1	1.77464	0.578097
1419	ECs	Prl	0.278648	0.156194
1420	ECs	Prnp	0.289725	0.181329
1421	ECs	Prx	0.113612	0.0682226
1422	ECs	Psmb8	0.14767	0.102334
1423	ECs	Psmb9	0.142046	0.0969479
1424	ECs	Ptgds	1.79443	0.709156
1425	ECs	Ptgs1	0.259486	0.16158
1426	ECs	Ptn	1.59108	0.64991
1427	ECs	Ptprz1	0.194215	0.0951526
1428	ECs	Rab5a	0.310457	0.202873
1429	ECs	Rad52	0.0726526	0.0520646
1430	ECs	Rap1a	0.837791	0.470377
1431	ECs	Rela	0.1259	0.0825853
1432	ECs	Rgs4	0.0950374	0.0520646
1433	ECs	Rps18	0.321634	0.199282
1434	ECs	Rps6ka3	0.734685	0.420108
1435	ECs	Rtn4	0.799871	0.443447
1436	ECs	Runx2	0.0968531	0.064632
1437	ECs	Rxrb	0.0800864	0.0574506
1438	ECs	S100a10	0.277341	0.172352
1439	ECs	S100b	0.400179	0.224417
1440	ECs	S1pr3	0.0801766	0.0574506
1441	ECs	Scg3	0.119646	0.0771993
1442	ECs	Scn8a	0.0843818	0.0520646
1443	ECs	Sema6a	1.62191	0.687612
1444	ECs	Set	0.312848	0.195691
1445	ECs	Sgk1	0.172368	0.120287
1446	ECs	Shc1	0.0710004	0.0520646
1447	ECs	Sigmar1	0.138568	0.0933573
1448	ECs	Slc12a2	0.345112	0.208259
1449	ECs	Slc12a6	0.730208	0.414722
1450	ECs	Slc1a3	0.0888187	0.0610413
1451	ECs	Slc29a1	0.0983097	0.0718133
1452	ECs	Slc6a6	0.708945	0.317774
1453	ECs	Sod2	0.169823	0.114901
1454	ECs	Sparc	1.35829	0.657092
1455	ECs	Spp1	0.0945258	0.0556553
1456	ECs	Sptlc1	0.192804	0.131059
1457	ECs	Srr	0.253077	0.156194
1458	ECs	Stard13	1.07458	0.502693
1459	ECs	Stau1	0.270148	0.172352
1460	ECs	Stau2	0.149306	0.0915619
1461	ECs	Stk39	0.66026	0.355476
1462	ECs	Stx1a	0.148772	0.102334
1463	ECs	Tap1	0.107004	0.0771993
1464	ECs	Tap2	0.356923	0.224417
1465	ECs	Tcirg1	0.121719	0.0843806
1466	ECs	Tgfb1	0.145674	0.0987433
1467	ECs	Tlr3	0.125869	0.0915619
1468	ECs	Tlr4	0.0845402	0.0610413
1469	ECs	Tmsb10	0.323061	0.199282
1470	ECs	Tmsb4x	1.59006	0.678636
1471	ECs	Tnfrsf1a	0.280769	0.177738
1472	ECs	Tnfrsf1b	0.15165	0.104129
1473	ECs	Trim26	0.208784	0.140036
1474	ECs	Trpc3	0.214668	0.125673
1475	ECs	Trpm3	0.288898	0.156194
1476	ECs	Trpv4	0.0801844	0.0574506
1477	ECs	Uchl1	0.530063	0.276481
1478	ECs	Ucp2	0.13954	0.0915619
1479	ECs	Vps4a	0.101887	0.0682226
1480	ECs	Vps4b	0.27728	0.18851
1481	ECs	Wnk1	0.996073	0.54219
1482	ECs	Xdh	0.96286	0.490126
1483	ECs	Ywhaz	0.510324	0.317774
1484	ECs	Yy1	0.316775	0.21544
1485	ECs	Zeb2	0.469054	0.245961
1486	ECs	Zfand5	0.376901	0.238779
1487	ECs	Zfand6	0.641273	0.375224
1488	ECs	Atp2b1	0.641296	0.38061
1489	Neu	Abcc4	0.0834102	0.116064
1490	Neu	Ache	0.509191	0.419512
1491	Neu	Acpp	0.601332	0.344491
1492	Neu	Acsl1	0.230426	0.287132
1493	Neu	Adam11	0.636867	0.50143
1494	Neu	Adamts5	0.076191	0.0933558
1495	Neu	Adcy1	0.211477	0.221867
1496	Neu	Adcy5	0.246448	0.229605
1497	Neu	Adcy7	0.0740134	0.0824222
1498	Neu	Adcyap1	0.257488	0.180824
1499	Neu	Adora1	0.749453	0.529689
1500	Neu	Adora3	0.0713638	0.122288
1501	Neu	Adra1a	0.0795899	0.126325
1502	Neu	Adra2c	0.216628	0.236838
1503	Neu	Agpat1	0.209713	0.275694
1504	Neu	Ano1	0.0541811	0.0593776
1505	Neu	Anxa2	1.89889	0.857191
1506	Neu	Apoe	0.603029	0.434819
1507	Neu	App	1.79612	0.846089
1508	Neu	Aqp1	0.475047	0.324306
1509	Neu	Arl5b	0.136934	0.194954
1510	Neu	Arrb1	0.564612	0.468293
1511	Neu	Arrb2	0.205213	0.268966
1512	Neu	Asic3	0.41549	0.321951
1513	Neu	Atf1	0.0286975	0.0568545
1514	Neu	Atf6b	0.17288	0.237174
1515	Neu	Atp1a1	3.50302	0.988898
1516	Neu	Atp1b3	1.3447	0.694029
1517	Neu	Atp6v1a	1.73637	0.840202
1518	Neu	Atp6v1b2	1.84285	0.858032
1519	Neu	Atp6v1g2	0.601215	0.488478
1520	Neu	Bace1	0.741982	0.570732
1521	Neu	Bach1	0.0611935	0.0978974
1522	Neu	Bambi	0.0755813	0.10143
1523	Neu	Bbs1	0.118554	0.173759
1524	Neu	Bbs4	0.155652	0.218671
1525	Neu	Bdnf	0.397205	0.336249
1526	Neu	Bloc1s6	0.192293	0.254163
1527	Neu	Btg2	0.0445676	0.0677881
1528	Neu	Cacna1a	0.733403	0.562826
1529	Neu	Cacna1h	0.204927	0.206224
1530	Neu	Cacna2d1	0.747339	0.530025
1531	Neu	Cacna2d2	0.423575	0.365013
1532	Neu	Cacna2d3	0.229039	0.268797
1533	Neu	Cacnb3	1.13997	0.68074
1534	Neu	Cacng2	0.28997	0.284272
1535	Neu	Calb1	0.211982	0.170732
1536	Neu	Calca	1.54601	0.654163
1537	Neu	Calcb	0.43225	0.330698
1538	Neu	Calm2	3.03671	0.975105
1539	Neu	Camk1	0.18515	0.243061
1540	Neu	Camk2a	0.22956	0.234146
1541	Neu	Camk2b	0.378515	0.361985
1542	Neu	Camk4	0.197038	0.237174
1543	Neu	Cat	0.293612	0.333221
1544	Neu	Ccdc68	0.136067	0.151051
1545	Neu	Cckar	0.173228	0.149201
1546	Neu	Cd55	0.727469	0.468797
1547	Neu	Cdk5	0.515655	0.472834
1548	Neu	Cdk5r1	0.434542	0.423381
1549	Neu	Cdkn1a	0.294304	0.257191
1550	Neu	Chrm2	0.0542984	0.0657696
1551	Neu	Chrna6	0.0922732	0.108495
1552	Neu	Chrnb2	0.336786	0.36148
1553	Neu	Chuk	0.132937	0.190749
1554	Neu	Clcn6	0.0393829	0.0694701
1555	Neu	Clock	0.450761	0.438856
1556	Neu	Cnr1	0.303403	0.285955
1557	Neu	Comt	0.234567	0.298234
1558	Neu	Cpne6	1.27591	0.664087
1559	Neu	Creb1	0.199167	0.255172
1560	Neu	Crip2	1.67876	0.809083
1561	Neu	Csk	0.518766	0.473003
1562	Neu	Csnk1a1	0.926588	0.645921
1563	Neu	Csnk1e	0.467289	0.444407
1564	Neu	Ctsb	2.85181	0.955425
1565	Neu	Ctsd	1.63727	0.818503
1566	Neu	Cttn	0.654859	0.531539
1567	Neu	Ctxn3	0.333426	0.283095
1568	Neu	Dab1	0.106825	0.123129
1569	Neu	Dbi	0.499473	0.456686
1570	Neu	Ddc	0.0414517	0.0679563
1571	Neu	Ddr1	0.401356	0.40942
1572	Neu	Ddx24	0.485986	0.457359
1573	Neu	Dhx16	0.0696449	0.111354
1574	Neu	Dicer1	0.142458	0.208915
1575	Neu	Disc1	0.0868208	0.139445
1576	Neu	Dlg2	0.401875	0.355425
1577	Neu	Dlg4	0.782568	0.590244
1578	Neu	Dtnbp1	0.200173	0.259714
1579	Neu	Dusp6	0.0820349	0.113036
1580	Neu	Ece2	0.390253	0.403196
1581	Neu	Ednra	0.108664	0.102775
1582	Neu	Ednrb	0.0479043	0.0605551
1583	Neu	Efnb1	0.08783	0.125147
1584	Neu	Efnb2	0.136595	0.16619
1585	Neu	Egfr	0.03273	0.0615643
1586	Neu	Enpp2	0.118172	0.163835
1587	Neu	Epb41l2	0.0795835	0.104626
1588	Neu	Ephb1	0.0345894	0.0573591
1589	Neu	Ephb2	0.0307553	0.0521447
1590	Neu	Ephb6	0.0684417	0.106812
1591	Neu	Ephx1	0.422646	0.375778
1592	Neu	Esr1	0.0694349	0.0878049
1593	Neu	Etv1	0.152945	0.143818
1594	Neu	Ezr	0.0909968	0.136754
1595	Neu	F2r	0.167416	0.164676
1596	Neu	F2rl2	0.278102	0.268797
1597	Neu	Faah	0.166552	0.21127
1598	Neu	Fabp7	0.434803	0.367199
1599	Neu	Fam19a4	0.147281	0.127166
1600	Neu	Fkbp5	0.258687	0.299243
1601	Neu	Flot1	1.21921	0.708495
1602	Neu	Flrt3	0.18966	0.214634
1603	Neu	Fmr1	0.106269	0.165517
1604	Neu	Frmpd4	0.0842639	0.110681
1605	Neu	Fstl1	3.25255	0.986207
1606	Neu	Fxyd7	0.978936	0.542641
1607	Neu	Fyn	0.260675	0.316064
1608	Neu	Gabarapl1	2.45645	0.938436
1609	Neu	Gabbr1	1.55045	0.800168
1610	Neu	Gabbr2	0.669884	0.543818
1611	Neu	Gabra2	0.50902	0.441884
1612	Neu	Gabrb1	0.0983163	0.120942
1613	Neu	Gabrb3	0.522117	0.468124
1614	Neu	Gabrg2	0.519247	0.470816
1615	Neu	Gad2	0.0699064	0.117241
1616	Neu	Gadd45a	0.223163	0.266947
1617	Neu	Gal	0.0869008	0.0728343
1618	Neu	Gap43	0.92245	0.528511
1619	Neu	Gfra2	0.358286	0.242557
1620	Neu	Ghr	0.259013	0.302607
1621	Neu	Gla	0.128463	0.189066
1622	Neu	Glrb	0.731056	0.5455
1623	Neu	Gnao1	2.20379	0.880908
1624	Neu	Gnaq	1.05013	0.635156
1625	Neu	Gnaz	0.727442	0.562489
1626	Neu	Gng5	0.140372	0.203869
1627	Neu	Gpr3	0.0317332	0.0566863
1628	Neu	Gpx4	1.70973	0.834819
1629	Neu	Grasp	0.0490196	0.0778806
1630	Neu	Gria1	0.106441	0.123633
1631	Neu	Gria2	0.304016	0.318419
1632	Neu	Gria3	0.121014	0.160976
1633	Neu	Gria4	0.174963	0.211102
1634	Neu	Grik1	0.385503	0.25349
1635	Neu	Grin1	0.385023	0.39344
1636	Neu	Grin3a	0.295169	0.278722
1637	Neu	Grk4	0.0636277	0.108495
1638	Neu	Grk5	0.0649202	0.107822
1639	Neu	Grk6	0.189519	0.255172
1640	Neu	Grn	0.35948	0.383684
1641	Neu	Gstt1	0.0460421	0.07418
1642	Neu	Gtf2h4	0.0590539	0.102944
1643	Neu	Hcn1	0.841718	0.578301
1644	Neu	Hcn2	0.243818	0.28074
1645	Neu	Hdac4	0.537999	0.465097
1646	Neu	Hif1a	0.309178	0.351724
1647	Neu	Hint1	1.43207	0.785029
1648	Neu	Hmgb1	0.875841	0.613961
1649	Neu	Hmox2	0.382899	0.396972
1650	Neu	Hn1	0.563439	0.486964
1651	Neu	Hnrnpd	0.385963	0.406056
1652	Neu	Hnrnpu	1.04383	0.681749
1653	Neu	Hsp90ab1	3.02037	0.973423
1654	Neu	Hspa8	3.2346	0.990076
1655	Neu	Hspa9	0.970379	0.655341
1656	Neu	Hspb1	1.29257	0.7127
1657	Neu	Htr3a	0.630276	0.358957
1658	Neu	Htr3b	0.152008	0.153238
1659	Neu	Ica1	0.168494	0.224727
1660	Neu	Ier3	0.202682	0.245248
1661	Neu	Ifngr1	0.172775	0.2291
1662	Neu	Ifrd1	0.131207	0.178133
1663	Neu	Igf1	0.0817957	0.0777124
1664	Neu	Ikbkap	0.207852	0.268461
1665	Neu	Ikbkb	0.15295	0.212784
1666	Neu	Il2	0.0341811	0.0615643
1667	Neu	Il6st	0.949458	0.607065
1668	Neu	Itga7	0.500341	0.442893
1669	Neu	Itpr1	0.0997032	0.138604
1670	Neu	Jun	0.722435	0.511018
1671	Neu	Kcna1	1.19131	0.628764
1672	Neu	Kcna2	1.53439	0.758452
1673	Neu	Kcnip3	0.730545	0.502103
1674	Neu	Kcnj11	0.0370679	0.0528175
1675	Neu	Kcnj3	0.175068	0.196804
1676	Neu	Kcnj9	0.0486124	0.0608915
1677	Neu	Kcnk18	0.0785746	0.103953
1678	Neu	Kcnk2	0.172678	0.163835
1679	Neu	Kcnk3	0.226466	0.206056
1680	Neu	Kcnq2	0.338289	0.341968
1681	Neu	Kcns1	0.188643	0.208242
1682	Neu	Kcnt1	0.234983	0.263246
1683	Neu	Kif1a	1.88685	0.854668
1684	Neu	Kit	0.20317	0.143818
1685	Neu	Klf11	0.0470942	0.0746846
1686	Neu	Klf6	0.417975	0.393103
1687	Neu	Klf7	2.15533	0.878049
1688	Neu	Kras	0.351123	0.384693
1689	Neu	L1cam	1.17857	0.692515
1690	Neu	Lgals1	0.368254	0.330866
1691	Neu	Lpar1	0.108452	0.114718
1692	Neu	Lpar3	0.28329	0.192767
1693	Neu	Lrp1	0.121582	0.180656
1694	Neu	Lxn	0.800004	0.511018
1695	Neu	Lynx1	1.01033	0.608915
1696	Neu	Maoa	0.439333	0.427418
1697	Neu	Map2k1	0.815534	0.584693
1698	Neu	Map2k3	0.107508	0.168713
1699	Neu	Mapk1	1.36093	0.761312
1700	Neu	Mapk10	0.889628	0.63095
1701	Neu	Mapk11	0.21717	0.273507
1702	Neu	Mapk14	0.223	0.281413
1703	Neu	Mapk3	2.11387	0.89201
1704	Neu	Mapk8	0.426169	0.42254
1705	Neu	Mapk9	0.753358	0.582675
1706	Neu	Mapt	2.29446	0.912195
1707	Neu	Mc1r	0.0533009	0.0928511
1708	Neu	Mcf2l	0.253249	0.306476
1709	Neu	Mecp2	0.625234	0.52582
1710	Neu	Mgll	0.679753	0.464087
1711	Neu	Mif	0.396716	0.398486
1712	Neu	Mme	0.571176	0.480067
1713	Neu	Mmp24	0.203269	0.261733
1714	Neu	Mpdz	0.405611	0.403196
1715	Neu	Mpz	0.206473	0.184861
1716	Neu	Mrgprd	0.157095	0.112195
1717	Neu	Mrgpre	0.13412	0.188225
1718	Neu	Msn	1.39077	0.758284
1719	Neu	Mtdh	0.187527	0.246594
1720	Neu	Mthfr	0.0794499	0.131203
1721	Neu	Myd88	0.0372083	0.0630782
1722	Neu	Nav2	0.0950558	0.13995
1723	Neu	Nbl1	0.583849	0.408747
1724	Neu	Ncam1	0.504431	0.387553
1725	Neu	Ndn	1.06636	0.655004
1726	Neu	Nedd4l	0.999026	0.594449
1727	Neu	Nefh	3.07056	0.955761
1728	Neu	Nf1	0.149305	0.201009
1729	Neu	Nfe2l2	0.25077	0.299243
1730	Neu	Nfkb1	0.158147	0.218167
1731	Neu	Nfkbia	0.219524	0.264929
1732	Neu	Nfkbil1	0.0622588	0.0989066
1733	Neu	Ngfr	1.78855	0.76804
1734	Neu	Nlgn2	0.73187	0.563162
1735	Neu	Npepps	1.30648	0.750547
1736	Neu	Nptx1	0.675191	0.462742
1737	Neu	Npy1r	0.122032	0.118082
1738	Neu	Nqo1	0.0586053	0.102944
1739	Neu	Nr1h2	0.333122	0.375273
1740	Neu	Nr2c2	0.415667	0.426072
1741	Neu	Nr2f6	0.130169	0.188562
1742	Neu	Nr3c1	0.201118	0.251135
1743	Neu	Nrg1	0.415185	0.40286
1744	Neu	Nt5e	0.135957	0.155593
1745	Neu	Ntrk1	0.882215	0.467115
1746	Neu	Ntrk2	0.513935	0.359966
1747	Neu	Ntrk3	1.05518	0.587216
1748	Neu	Oprl1	0.126707	0.165013
1749	Neu	P2rx3	0.105862	0.1455
1750	Neu	P2rx4	0.180158	0.239865
1751	Neu	P2rx5	0.0757199	0.104121
1752	Neu	P2ry1	0.452399	0.334735
1753	Neu	P2ry2	0.100078	0.133053
1754	Neu	Pacsin1	1.0481	0.668629
1755	Neu	Pbx2	0.288934	0.340791
1756	Neu	Pcsk2	1.01416	0.634651
1757	Neu	Pdgfb	0.0404718	0.0613961
1758	Neu	Per1	0.0774308	0.125652
1759	Neu	Pick1	0.107019	0.162994
1760	Neu	Pik3ca	0.501074	0.467283
1761	Neu	Pik3cb	0.216194	0.268124
1762	Neu	Pip5k1a	0.223327	0.27889
1763	Neu	Pip5k1b	0.164308	0.200168
1764	Neu	Pip5k1c	0.629223	0.526493
1765	Neu	Pirt	1.67208	0.76148
1766	Neu	Plcb1	0.183382	0.199495
1767	Neu	Plcb3	0.128851	0.166526
1768	Neu	Plcb4	0.0926693	0.140454
1769	Neu	Plcl1	0.0732469	0.103616
1770	Neu	Plp1	0.191002	0.182675
1771	Neu	Pmp22	1.21548	0.647771
1772	Neu	Por	0.166833	0.232296
1773	Neu	Ppp1r9b	0.639033	0.518755
1774	Neu	Ppp3ca	2.37969	0.900589
1775	Neu	Ppp3cc	0.228083	0.291001
1776	Neu	Ppp3r1	1.41667	0.769554
1777	Neu	Ppt2	0.228009	0.288478
1778	Neu	Prkaa2	0.3267	0.362489
1779	Neu	Prkaca	1.74943	0.851808
1780	Neu	Prkacb	1.06146	0.674516
1781	Neu	Prkag2	0.580592	0.495206
1782	Neu	Prkar1b	2.07701	0.889992
1783	Neu	Prkca	0.799721	0.478553
1784	Neu	Prkcb	0.732991	0.457696
1785	Neu	Prkcd	0.467272	0.336081
1786	Neu	Prkce	1.43898	0.766358
1787	Neu	Prkd1	0.150002	0.210261
1788	Neu	Prkg1	0.14864	0.210765
1789	Neu	Prnp	1.27806	0.728007
1790	Neu	Prokr1	0.159523	0.183011
1791	Neu	Prrxl1	0.598419	0.500925
1792	Neu	Psmb8	0.047493	0.0682927
1793	Neu	Ptgdr	0.138324	0.161985
1794	Neu	Ptgds	0.12313	0.108663
1795	Neu	Ptger1	0.0545284	0.0807401
1796	Neu	Ptger3	0.0377485	0.0704794
1797	Neu	Ptger4	0.120997	0.148696
1798	Neu	Ptgfr	0.109047	0.10614
1799	Neu	Ptgir	0.348843	0.244912
1800	Neu	Ptn	0.311725	0.301093
1801	Neu	Ptprz1	0.0678543	0.086291
1802	Neu	Rab5a	1.01758	0.670648
1803	Neu	Rabggta	0.108391	0.167199
1804	Neu	Rad52	0.0297854	0.054836
1805	Neu	Rap1a	0.221841	0.275694
1806	Neu	Rasd2	0.051561	0.0687973
1807	Neu	Rela	0.141155	0.203196
1808	Neu	Ret	1.67265	0.762658
1809	Neu	Rgs2	0.0866195	0.112195
1810	Neu	Rgs4	1.80826	0.723465
1811	Neu	Ring1	0.0992647	0.15778
1812	Neu	Rnf5	0.559974	0.502103
1813	Neu	Rps18	0.468777	0.448612
1814	Neu	Rps6ka3	0.437372	0.429268
1815	Neu	Rtn4	1.9241	0.87132
1816	Neu	Runx1	0.491622	0.362658
1817	Neu	Rxrb	0.255145	0.317578
1818	Neu	S100a10	1.27222	0.734567
1819	Neu	S100b	1.76928	0.774937
1820	Neu	S1pr3	0.336142	0.262742
1821	Neu	Scg3	1.5352	0.754752
1822	Neu	Scn10a	0.776826	0.448108
1823	Neu	Scn11a	0.65316	0.386543
1824	Neu	Scn1a	0.14371	0.186712
1825	Neu	Scn2b	0.155989	0.162321
1826	Neu	Scn3a	0.0331689	0.0602187
1827	Neu	Scn5a	0.114797	0.116064
1828	Neu	Scn8a	1.29794	0.685114
1829	Neu	Scn9a	0.980042	0.61783
1830	Neu	Sema6a	0.0791717	0.10799
1831	Neu	Serpina3n	0.457234	0.381329
1832	Neu	Serpinb1a	0.219843	0.200336
1833	Neu	Set	1.20561	0.709167
1834	Neu	Sgk1	0.106486	0.127334
1835	Neu	Shc1	0.507656	0.434315
1836	Neu	Sigmar1	0.465492	0.442557
1837	Neu	Slc12a2	0.411148	0.396972
1838	Neu	Slc12a6	0.599927	0.5164
1839	Neu	Slc17a6	1.22722	0.72111
1840	Neu	Slc17a7	0.19785	0.198486
1841	Neu	Slc17a8	0.0562575	0.0761985
1842	Neu	Slc1a3	0.0630697	0.0846089
1843	Neu	Slc29a1	0.297756	0.324643
1844	Neu	Slc39a7	0.283733	0.329016
1845	Neu	Slc6a6	0.0653342	0.0968881
1846	Neu	Sod2	0.644621	0.536585
1847	Neu	Sox11	0.288926	0.311186
1848	Neu	Sparc	0.281889	0.253827
1849	Neu	Sphk2	0.329071	0.368209
1850	Neu	Spp1	0.305412	0.20656
1851	Neu	Sptlc1	0.188261	0.249622
1852	Neu	Srd5a1	0.0575578	0.100589
1853	Neu	Srr	0.137706	0.198654
1854	Neu	St8sia1	0.262788	0.284104
1855	Neu	Stard13	0.163484	0.190244
1856	Neu	Stau1	0.383904	0.403701
1857	Neu	Stau2	0.592234	0.498402
1858	Neu	Stk39	0.811875	0.589739
1859	Neu	Stmn4	0.17377	0.192094
1860	Neu	Stx1a	0.239435	0.267452
1861	Neu	Syn2	1.09512	0.682759
1862	Neu	Synpr	0.814383	0.475694
1863	Neu	Tac1	0.818623	0.443566
1864	Neu	Tap2	0.120913	0.170563
1865	Neu	Tcf19	0.039717	0.0694701
1866	Neu	Tcirg1	0.0937334	0.134567
1867	Neu	Th	0.0518996	0.0603869
1868	Neu	Tmsb10	0.746065	0.558621
1869	Neu	Tmsb4x	3.42671	0.98688
1870	Neu	Tnfrsf1a	0.327649	0.287637
1871	Neu	Trim26	0.135722	0.19815
1872	Neu	Trpa1	0.173681	0.15492
1873	Neu	Trpc3	0.266344	0.214971
1874	Neu	Trpm2	0.152286	0.196972
1875	Neu	Trpm3	0.036975	0.0603869
1876	Neu	Trpm8	0.0401137	0.0541632
1877	Neu	Trpv1	0.24337	0.173591
1878	Neu	Trpv2	0.282837	0.337931
1879	Neu	Tuba4a	0.942994	0.602691
1880	Neu	Uchl1	3.72186	0.996636
1881	Neu	Ucp2	0.0375469	0.0518082
1882	Neu	Vars2	0.0796239	0.128343
1883	Neu	Vegfa	0.298546	0.315223
1884	Neu	Vps4a	0.632707	0.52767
1885	Neu	Vps4b	0.536126	0.474012
1886	Neu	Vps52	0.177402	0.241716
1887	Neu	Wnk1	0.739813	0.578133
1888	Neu	Ywhaz	2.02711	0.878049
1889	Neu	Yy1	0.128191	0.194954
1890	Neu	Zeb2	0.127553	0.160135
1891	Neu	Zfand5	1.29811	0.742641
1892	Neu	Zfand6	0.286619	0.340286
